# Supplementary material for: hdac4 mediates perichondral ossification and pharyngeal skeleton development in the zebrafish
Source: PeerJ. 2019 Jan 8;7:e6167. doi: 10.7717/peerj.6167 (PMC6329341; doi:10.7717/peerj.6167)
Supplement: Data S1 — Sequencing files of wild-type and mutant sibling cDNA sequenced from adult fin amputations. [file peerj-07-6167-s001.zip]

Archive with 20 entries (20 files):
- WTF_PREMIX_T30323_1.ab1
- WTF_PREMIX_T30323_1.pdf
- WTF_PREMIX_T30323_1.phd.1
- WTF_PREMIX_T30323_1.scf
- WTF_PREMIX_T30323_1.seq
- WTR_PREMIX_T30324_2.ab1
- WTR_PREMIX_T30324_2.pdf
- WTR_PREMIX_T30324_2.phd.1
- WTR_PREMIX_T30324_2.scf
- WTR_PREMIX_T30324_2.seq
- mutF_PREMIX_T30325_3.ab1
- mutF_PREMIX_T30325_3.pdf
- mutF_PREMIX_T30325_3.phd.1
- mutF_PREMIX_T30325_3.scf
- mutF_PREMIX_T30325_3.seq
- mutR_PREMIX_T30326_4.ab1
- mutR_PREMIX_T30326_4.pdf
- mutR_PREMIX_T30326_4.phd.1
- mutR_PREMIX_T30326_4.scf
- mutR_PREMIX_T30326_4.seq
