# Supplementary material for: hdac4 mediates perichondral ossification and pharyngeal skeleton development in the zebrafish
Source: PeerJ. 2019 Jan 8;7:e6167. doi: 10.7717/peerj.6167 (PMC6329341; doi:10.7717/peerj.6167)
Supplement: Data S1 — Sequencing files of wild-type and mutant sibling cDNA sequenced from adult fin amputations. [file peerj-07-6167-s001.zip › WTF_PREMIX_T30323_1.phd.1]

BEGIN_SEQUENCE WTF_PREMIX_C05_1510314182174.ab1

BEGIN_COMMENT

CHROMAT_FILE: WTF_PREMIX_C05_1510314182174.ab1
ABI_THUMBPRINT: 
BASECALLER_VERSION: KB 1.4.0
BASECALLER_NAME: ABI basecaller
QUALITY_LEVELS: 50
TIME: Fri Nov 10 11:57:20 2017
TRACE_ARRAY_MIN_INDEX: 
TRACE_ARRAY_MAX_INDEX: 
TRIM: 7 506
CHEM: 
DYE: 

END_COMMENT

BEGIN_DNA
n 2 2
n 2 11
n 2 24
n 3 33
n 3 57
n 3 61
n 5 72
n 4 79
n 5 91
n 5 104
n 7 125
n 10 142
c 22 163
t 13 182
n 10 201
c 16 208
t 33 221
g 54 235
t 35 250
t 49 264
g 35 277
a 18 288
t 14 296
g 28 311
t 22 321
g 51 335
a 50 348
g 53 359
t 40 371
g 36 384
t 24 394
g 58 408
g 36 423
c 29 433
g 42 446
c 42 457
t 54 470
g 58 482
c 58 494
c 31 506
a 22 514
c 29 523
t 49 538
g 49 549
c 55 563
a 55 573
a 55 583
g 55 594
t 55 606
g 55 619
c 55 630
c 55 641
a 30 650
c 55 661
c 55 673
t 55 685
t 55 698
c 55 712
t 55 723
g 55 737
c 55 748
c 55 759
a 30 768
t 55 779
c 55 791
c 55 803
c 55 815
t 55 827
a 55 838
t 55 850
g 55 863
g 55 876
a 55 889
c 55 900
c 40 911
t 40 922
g 52 936
c 55 949
g 55 961
t 55 973
g 55 986
t 55 998
g 55 1011
g 30 1024
a 30 1036
t 30 1045
c 55 1058
a 55 1068
c 55 1079
c 55 1091
a 55 1102
g 55 1116
t 55 1128
t 55 1141
c 55 1154
g 55 1167
c 55 1178
c 55 1191
c 55 1202
t 55 1214
g 55 1228
g 55 1241
c 55 1254
g 55 1266
c 55 1278
c 55 1290
g 55 1302
a 55 1314
c 55 1325
a 52 1336
g 55 1348
a 55 1361
c 55 1372
c 55 1384
c 55 1396
g 55 1409
g 55 1423
c 55 1435
c 55 1448
c 55 1459
a 55 1470
g 55 1482
c 55 1495
g 55 1507
t 55 1519
g 55 1532
a 55 1545
g 55 1557
c 55 1569
a 55 1580
t 55 1590
c 55 1603
a 55 1614
g 55 1627
c 55 1640
t 55 1652
g 55 1665
c 55 1677
a 55 1689
g 55 1701
c 55 1713
a 55 1725
g 55 1737
g 55 1750
a 55 1763
g 55 1774
c 55 1786
t 55 1798
t 55 1810
c 55 1823
t 55 1834
g 55 1848
g 55 1861
c 55 1873
c 55 1885
c 55 1896
t 55 1908
c 55 1920
a 55 1931
a 55 1942
g 55 1954
c 55 1967
a 55 1978
g 55 1990
a 55 2003
a 55 2014
a 55 2026
c 55 2037
a 55 2048
g 55 2060
c 55 2073
a 55 2084
g 55 2097
a 55 2109
t 55 2120
c 55 2133
c 55 2145
a 55 2156
g 55 2169
a 55 2182
g 55 2194
g 55 2207
c 55 2219
a 55 2230
g 55 2243
c 55 2254
t 55 2266
c 55 2279
c 55 2291
t 55 2303
g 55 2316
a 55 2329
t 55 2339
c 55 2352
g 55 2365
a 55 2377
a 55 2388
g 55 2400
a 55 2412
g 55 2423
t 55 2434
t 55 2446
t 55 2457
c 55 2470
a 55 2481
g 55 2494
c 55 2505
g 55 2518
g 55 2531
c 55 2543
a 55 2554
g 55 2566
c 55 2578
a 55 2590
c 55 2601
g 55 2613
a 55 2626
g 55 2638
c 55 2650
a 55 2662
g 55 2674
c 55 2686
t 55 2698
c 55 2710
t 55 2722
c 55 2734
c 55 2746
c 55 2758
g 55 2770
a 55 2782
c 55 2794
a 55 2805
g 55 2817
c 55 2829
a 55 2840
t 55 2851
g 55 2864
a 55 2877
a 55 2888
g 55 2900
c 55 2912
c 55 2924
c 55 2936
a 55 2947
g 55 2959
c 55 2972
t 55 2984
g 55 2996
c 55 3008
a 55 3020
g 55 3032
g 55 3044
a 55 3057
g 55 3068
c 55 3080
a 55 3091
t 55 3102
g 55 3115
t 55 3126
c 55 3139
a 55 3150
a 55 3162
g 55 3174
c 55 3186
a 55 3198
t 55 3208
c 55 3221
a 55 3233
g 55 3245
c 55 3257
a 55 3269
a 55 3280
g 55 3293
a 55 3305
t 55 3315
c 55 3328
t 55 3339
g 55 3353
t 55 3364
t 55 3376
g 55 3390
g 55 3402
c 55 3414
t 55 3425
t 55 3437
t 55 3449
g 55 3462
a 55 3474
a 55 3485
g 55 3497
c 55 3509
a 55 3520
t 55 3531
c 55 3543
a 55 3555
g 55 3567
c 55 3579
a 55 3591
g 55 3603
g 55 3616
a 55 3628
g 55 3640
c 55 3652
t 55 3663
c 55 3676
c 55 3688
t 55 3699
g 55 3712
g 55 3725
a 55 3737
a 55 3749
c 55 3760
a 55 3771
c 55 3782
c 55 3795
a 55 3806
g 55 3818
c 55 3831
g 55 3843
c 55 3855
a 55 3867
a 55 3878
g 55 3890
t 55 3902
t 55 3914
g 55 3927
g 55 3940
a 55 3952
g 55 3964
c 55 3976
g 55 3988
t 55 3999
c 55 4012
a 55 4023
t 55 4034
c 55 4047
g 55 4059
a 55 4071
c 55 4083
a 55 4094
g 55 4106
g 55 4119
a 55 4131
g 55 4143
c 55 4155
a 55 4167
g 55 4179
g 55 4191
a 55 4204
g 55 4215
a 30 4228
t 30 4238
g 55 4252
g 55 4264
a 55 4276
g 55 4288
a 55 4300
a 55 4312
a 55 4324
c 55 4335
a 55 4346
g 55 4359
c 55 4371
a 55 4382
g 55 4395
c 55 4407
g 55 4420
a 55 4432
g 55 4444
a 55 4456
a 55 4468
c 55 4479
a 55 4491
g 55 4503
a 55 4515
a 55 4527
g 55 4539
c 55 4551
t 55 4562
a 55 4574
c 55 4586
a 55 4597
g 55 4610
t 55 4622
t 55 4634
a 55 4646
c 55 4658
t 55 4669
c 55 4682
a 55 4693
a 55 4705
a 55 4717
a 55 4728
a 55 4740
c 55 4752
a 55 4763
a 55 4775
a 55 4787
g 55 4800
a 55 4812
g 55 4824
c 55 4836
g 55 4849
c 55 4861
g 55 4873
g 55 4885
a 55 4898
c 55 4909
a 55 4921
a 55 4932
g 55 4944
a 55 4957
g 55 4969
a 55 4981
g 55 4993
c 55 5005
g 55 5018
c 55 5030
c 55 5042
g 55 5054
t 55 5066
g 55 5079
g 55 5091
c 55 5103
g 55 5116
a 55 5128
g 55 5140
c 55 5152
a 55 5163
c 55 5175
t 55 5187
g 55 5199
a 55 5212
g 55 5224
g 55 5237
t 55 5248
c 55 5261
a 55 5272
a 55 5283
g 55 5296
a 55 5308
t 55 5319
g 55 5332
a 55 5344
g 55 5357
g 55 5369
t 55 5380
t 55 5392
g 55 5405
c 55 5417
a 55 5429
g 55 5441
g 55 5454
a 55 5466
g 55 5478
t 55 5490
t 55 5502
c 55 5514
g 55 5527
t 55 5538
c 55 5551
c 55 5563
t 55 5575
c 55 5587
a 55 5598
a 55 5610
t 55 5621
a 55 5633
a 55 5645
g 55 5658
a 55 5670
a 55 5681
g 55 5694
a 55 5706
a 55 5717
a 55 5729
g 55 5741
c 55 5753
g 55 5766
c 55 5778
t 55 5789
g 55 5802
g 55 5815
c 55 5827
c 55 5840
c 55 5851
a 55 5863
g 55 5875
a 55 5887
g 55 5899
g 55 5912
a 55 5924
g 46 5935
t 14 5945
c 20 5957
c 13 5970
a 20 5983
a 11 5995
n 2 6006
c 32 6021
c 25 6033
a 55 6046
c 55 6058
t 55 6071
g 55 6084
c 42 6097
a 13 6108
END_DNA

END_SEQUENCE
