# Supplementary material for: hdac4 mediates perichondral ossification and pharyngeal skeleton development in the zebrafish
Source: PeerJ. 2019 Jan 8;7:e6167. doi: 10.7717/peerj.6167 (PMC6329341; doi:10.7717/peerj.6167)
Supplement: Data S1 — Sequencing files of wild-type and mutant sibling cDNA sequenced from adult fin amputations. [file peerj-07-6167-s001.zip › WTR_PREMIX_T30324_2.phd.1]

BEGIN_SEQUENCE WTR_PREMIX_D05_1510314179085.ab1

BEGIN_COMMENT

CHROMAT_FILE: WTR_PREMIX_D05_1510314179085.ab1
ABI_THUMBPRINT: 
BASECALLER_VERSION: KB 1.4.0
BASECALLER_NAME: ABI basecaller
QUALITY_LEVELS: 50
TIME: Fri Nov 10 11:57:20 2017
TRACE_ARRAY_MIN_INDEX: 
TRACE_ARRAY_MAX_INDEX: 
TRIM: 13 506
CHEM: 
DYE: 

END_COMMENT

BEGIN_DNA
n 3 2
n 4 28
n 5 44
n 4 59
n 5 80
n 5 85
n 4 107
n 6 120
n 5 126
n 5 136
n 6 151
n 5 159
n 5 168
n 7 184
n 5 199
n 6 208
g 16 224
g 19 237
a 16 248
n 5 255
n 10 267
a 21 278
c 12 297
t 34 308
c 54 322
c 62 333
t 54 345
g 62 359
c 37 372
a 31 383
a 16 389
c 56 400
c 42 411
t 30 422
c 30 436
a 30 445
t 30 455
c 30 469
t 42 479
t 30 492
g 30 506
a 42 519
c 42 529
c 30 540
t 30 550
c 30 564
a 30 573
g 55 586
t 55 598
g 55 612
c 55 624
t 55 635
c 55 648
g 55 661
c 55 673
c 55 685
a 55 695
c 55 706
g 55 718
g 55 732
c 55 746
g 55 758
c 55 771
t 55 783
c 55 796
t 55 808
c 55 821
t 55 833
t 55 846
g 55 859
t 55 871
c 55 884
c 55 896
g 55 909
c 55 920
g 55 933
c 55 945
t 55 958
c 55 970
t 55 982
t 55 995
t 55 1007
g 55 1021
t 55 1032
t 55 1045
t 55 1057
t 55 1069
t 30 1081
g 30 1096
a 55 1107
g 55 1120
t 55 1131
a 55 1143
a 55 1154
c 30 1165
t 30 1177
g 30 1192
t 55 1203
a 55 1216
g 55 1230
c 55 1242
t 55 1254
t 55 1267
c 55 1280
t 30 1292
g 30 1307
t 55 1318
t 55 1331
c 55 1344
t 55 1355
c 55 1368
g 55 1381
c 55 1393
t 55 1405
g 55 1419
c 55 1431
t 55 1443
g 55 1457
t 55 1468
t 55 1481
t 55 1493
c 55 1506
t 55 1517
c 55 1530
c 55 1542
a 55 1552
t 55 1564
c 55 1577
t 55 1589
c 55 1603
c 55 1615
t 55 1627
g 55 1640
c 55 1653
t 55 1665
c 55 1678
c 55 1690
t 55 1702
g 55 1715
t 55 1727
c 55 1740
g 55 1752
a 55 1765
t 40 1775
g 52 1788
a 55 1801
c 55 1812
g 55 1825
c 55 1837
t 55 1849
c 55 1862
c 55 1874
a 55 1885
a 55 1896
c 55 1909
t 55 1921
t 55 1933
g 55 1946
c 55 1960
g 55 1972
c 55 1985
t 55 1997
g 55 2009
g 55 2022
t 55 2034
g 55 2047
t 55 2058
t 55 2071
c 55 2083
c 55 2095
a 55 2105
g 55 2118
g 55 2131
a 55 2144
g 55 2155
c 55 2168
t 55 2180
c 55 2193
c 55 2205
t 55 2217
g 55 2230
c 55 2243
t 55 2255
g 55 2267
a 55 2280
t 55 2290
g 55 2303
c 55 2314
t 55 2326
t 55 2338
c 55 2351
a 55 2361
a 55 2372
a 55 2384
g 55 2396
c 55 2408
c 55 2420
a 55 2431
a 55 2442
c 55 2454
a 55 2465
g 55 2478
a 55 2491
t 55 2501
c 55 2514
t 55 2526
t 55 2538
g 55 2552
c 55 2564
t 55 2575
g 55 2588
a 55 2600
t 55 2611
g 55 2624
c 55 2635
t 55 2647
t 55 2659
g 55 2672
a 55 2684
c 55 2695
a 55 2706
t 55 2717
g 55 2730
c 55 2742
t 55 2754
c 55 2766
c 55 2778
t 55 2790
g 55 2802
c 55 2815
a 55 2826
g 55 2838
c 55 2850
t 55 2861
g 55 2874
g 55 2887
g 55 2899
c 55 2911
t 55 2922
t 55 2934
c 55 2946
a 55 2957
t 55 2967
g 55 2980
c 55 2992
t 55 3004
g 55 3017
t 55 3028
c 55 3041
g 55 3053
g 55 3066
g 55 3078
a 55 3090
g 55 3101
a 55 3113
g 55 3125
c 55 3136
t 55 3147
g 55 3160
c 55 3172
t 55 3184
c 55 3196
g 55 3208
t 55 3219
g 55 3232
c 55 3244
t 55 3255
g 55 3268
c 55 3279
c 55 3291
g 55 3303
c 55 3315
t 55 3327
g 55 3339
a 55 3351
a 55 3362
a 55 3374
c 55 3385
t 55 3396
c 55 3408
t 55 3420
t 55 3432
c 55 3444
g 55 3456
a 55 3468
t 55 3478
c 55 3491
a 55 3502
g 55 3514
g 55 3526
a 55 3538
g 55 3550
c 55 3562
t 55 3573
g 55 3586
c 55 3597
c 55 3609
t 55 3620
c 55 3633
t 55 3644
g 55 3657
g 55 3669
a 55 3681
t 55 3691
c 55 3704
t 55 3715
g 55 3728
c 55 3739
t 55 3751
g 55 3763
t 55 3774
t 55 3786
t 55 3798
c 55 3810
t 55 3821
g 55 3834
c 55 3845
t 55 3857
t 55 3869
g 55 3881
a 55 3893
g 55 3905
g 55 3917
g 55 3929
c 55 3940
c 55 3952
a 55 3963
g 55 3975
a 55 3987
a 55 3998
g 55 4010
c 55 4022
t 55 4033
c 55 4046
c 55 4057
t 55 4069
g 55 4081
c 55 4093
t 55 4105
g 55 4118
c 55 4129
a 55 4140
g 55 4152
c 55 4164
t 55 4176
g 55 4188
a 55 4200
t 55 4211
g 55 4223
c 55 4235
t 55 4246
c 55 4259
a 55 4270
c 55 4281
g 55 4293
c 55 4305
t 55 4317
g 55 4330
g 55 4342
g 55 4354
c 55 4366
c 55 4378
g 55 4391
g 55 4403
g 55 4415
t 55 4426
c 55 4438
t 55 4450
g 55 4462
t 55 4474
c 55 4486
g 55 4498
g 55 4511
c 55 4522
g 55 4534
c 55 4546
c 55 4558
a 55 4569
g 55 4581
g 55 4593
g 55 4605
c 55 4617
g 55 4629
a 55 4641
a 55 4653
c 55 4664
t 55 4676
g 55 4689
g 55 4701
t 55 4713
g 55 4725
a 55 4738
t 55 4748
c 55 4760
c 55 4772
a 55 4783
c 55 4795
a 55 4806
c 55 4818
g 55 4830
c 55 4843
a 55 4854
g 55 4866
g 55 4878
t 55 4890
c 55 4902
c 55 4914
a 55 4925
t 55 4937
a 55 4949
g 55 4961
g 55 4974
g 55 4986
a 55 4998
t 55 5009
g 55 5022
g 55 5034
c 55 5046
a 55 5058
g 55 5070
a 55 5083
a 55 5094
g 55 5107
g 55 5119
t 55 5130
g 55 5143
g 55 5155
c 55 5167
a 55 5178
c 55 5190
t 55 5202
t 55 5214
g 55 5227
c 55 5240
a 55 5251
g 55 5264
t 55 5275
g 55 5288
g 55 5301
c 55 5313
a 55 5324
g 55 5337
c 55 5349
g 55 5361
c 55 5373
c 55 5385
a 55 5396
c 55 5408
a 55 5419
c 55 5431
t 55 5443
c 55 5456
a 55 5467
c 55 5479
a 55 5491
t 55 5502
c 55 5515
a 55 5526
a 55 5538
c 55 5550
a 55 5562
g 55 5575
g 55 5587
a 55 5600
g 55 5611
g 55 5624
a 55 5636
a 55 5648
t 55 5659
g 55 5673
t 55 5684
g 55 5697
g 55 5710
t 55 5722
t 55 5735
g 55 5748
a 55 5760
c 55 5771
t 55 5784
c 52 5797
c 52 5809
a 52 5820
g 55 5833
a 55 5845
t 55 5856
g 55 5869
g 55 5882
c 55 5894
t 55 5906
t 55 5919
g 55 5932
a 55 5944
g 48 5956
a 30 5968
a 20 5980
n 2 5992
n 2 6005
c 11 6019
n 2 6031
n 2 6042
n 2 6055
g 20 6068
t 46 6080
g 46 6093
g 46 6106
c 44 6118
a 13 6130
END_DNA

END_SEQUENCE
