# Supplementary material for: hdac4 mediates perichondral ossification and pharyngeal skeleton development in the zebrafish
Source: PeerJ. 2019 Jan 8;7:e6167. doi: 10.7717/peerj.6167 (PMC6329341; doi:10.7717/peerj.6167)
Supplement: Data S1 — Sequencing files of wild-type and mutant sibling cDNA sequenced from adult fin amputations. [file peerj-07-6167-s001.zip › mutF_PREMIX_T30325_3.phd.1]

BEGIN_SEQUENCE mutF_PREMIX_E05_1510314175372.ab1

BEGIN_COMMENT

CHROMAT_FILE: mutF_PREMIX_E05_1510314175372.ab1
ABI_THUMBPRINT: 
BASECALLER_VERSION: KB 1.4.0
BASECALLER_NAME: ABI basecaller
QUALITY_LEVELS: 50
TIME: Fri Nov 10 11:55:26 2017
TRACE_ARRAY_MIN_INDEX: 
TRACE_ARRAY_MAX_INDEX: 
TRIM: 7 526
CHEM: 
DYE: 

END_COMMENT

BEGIN_DNA
n 2 2
n 2 12
n 5 24
n 3 33
n 4 60
n 4 74
n 4 79
n 4 97
n 5 103
n 7 124
t 12 141
n 10 163
c 13 171
t 15 183
c 26 200
c 20 208
t 33 221
g 54 235
t 53 250
t 53 263
g 39 277
a 18 289
t 18 296
g 25 311
t 21 321
g 58 335
a 41 348
g 52 360
t 54 371
g 42 385
t 32 395
g 58 409
g 41 423
c 34 433
g 47 447
c 45 457
t 62 471
g 62 482
c 62 495
c 39 506
a 15 515
c 41 524
t 49 539
g 47 550
c 35 564
a 56 575
a 62 585
g 49 596
t 49 610
g 62 622
c 55 634
c 30 645
a 30 654
c 55 664
c 55 676
t 55 689
t 55 702
c 55 715
t 55 727
g 55 740
c 55 752
c 30 763
a 30 772
t 55 783
c 55 796
c 55 808
c 55 819
t 55 831
a 55 843
t 55 854
g 55 867
g 55 881
a 55 893
c 55 904
c 25 916
t 25 927
g 45 941
c 50 953
g 55 966
t 55 978
g 55 991
t 55 1003
g 55 1016
g 30 1029
a 30 1041
t 30 1050
c 42 1063
a 48 1073
c 55 1084
c 30 1097
a 30 1107
g 55 1121
t 55 1133
t 55 1146
c 55 1159
g 55 1172
c 55 1184
c 55 1196
c 55 1208
t 55 1220
g 55 1233
g 55 1247
c 55 1259
g 55 1272
c 55 1284
c 55 1295
g 55 1308
a 55 1320
c 55 1331
a 55 1342
g 55 1354
a 55 1367
c 55 1378
c 55 1390
c 55 1402
g 55 1416
g 55 1429
c 55 1442
c 55 1454
c 55 1465
a 55 1476
g 55 1488
c 55 1501
g 55 1514
t 55 1526
g 55 1539
a 55 1552
g 55 1563
c 55 1575
a 55 1587
t 55 1597
c 55 1610
a 55 1621
g 55 1634
c 55 1646
t 55 1659
g 55 1672
c 55 1684
a 55 1696
g 55 1708
c 55 1720
a 55 1732
g 55 1744
g 55 1757
a 55 1770
g 55 1781
c 55 1793
t 55 1805
t 55 1817
c 55 1830
t 55 1842
g 55 1855
g 55 1868
c 55 1880
c 55 1892
c 55 1904
t 55 1915
c 55 1928
a 55 1939
a 55 1950
g 55 1962
c 55 1974
a 55 1986
g 55 1998
a 55 2010
a 55 2022
a 55 2034
c 55 2045
a 55 2056
g 55 2068
c 55 2081
a 55 2092
g 55 2105
a 55 2118
t 55 2128
c 55 2141
c 55 2153
a 55 2164
g 55 2177
a 55 2190
g 55 2201
g 55 2214
c 55 2226
a 55 2238
g 55 2250
c 55 2263
t 55 2275
c 55 2288
c 55 2300
t 55 2312
g 55 2324
a 55 2337
t 55 2348
c 55 2361
g 55 2373
a 55 2385
a 55 2396
g 55 2408
a 55 2421
g 55 2432
t 55 2443
t 55 2454
t 55 2466
c 55 2479
a 55 2490
g 55 2503
c 55 2515
g 55 2527
g 55 2540
c 55 2552
a 55 2563
g 55 2575
c 55 2587
a 55 2599
c 55 2610
g 55 2623
a 55 2635
g 55 2647
c 55 2659
a 55 2671
g 55 2683
c 55 2695
t 55 2707
c 55 2720
t 55 2731
c 55 2744
c 55 2755
c 55 2767
g 55 2779
a 55 2792
c 55 2803
a 55 2814
g 55 2826
c 55 2838
a 55 2849
t 55 2860
g 55 2873
a 55 2886
a 55 2897
g 55 2910
c 55 2921
c 55 2934
c 55 2945
a 55 2956
g 55 2969
c 55 2981
t 55 2993
g 55 3006
c 55 3018
a 55 3029
g 55 3041
g 55 3053
a 55 3066
g 55 3077
c 55 3089
a 55 3101
t 55 3111
g 55 3124
t 55 3135
c 55 3148
a 55 3159
a 55 3171
g 55 3183
c 55 3195
a 55 3207
t 55 3218
c 55 3230
a 55 3242
g 55 3254
c 55 3266
a 55 3278
a 55 3289
g 55 3302
a 55 3314
t 55 3324
c 55 3337
t 55 3349
g 55 3362
t 55 3373
t 55 3385
g 55 3399
g 55 3411
c 55 3423
t 55 3434
t 55 3446
t 55 3458
g 55 3471
a 55 3483
a 55 3494
g 55 3506
c 55 3518
a 55 3529
t 55 3539
c 55 3552
a 55 3563
g 55 3576
c 55 3588
a 55 3600
g 55 3612
g 55 3624
a 55 3637
g 55 3648
c 55 3660
t 55 3672
c 55 3685
c 55 3696
t 55 3708
g 55 3721
g 55 3733
a 55 3746
a 55 3757
c 55 3769
a 55 3779
c 55 3791
c 55 3803
a 55 3814
g 55 3827
c 55 3839
g 55 3851
c 55 3863
a 55 3875
a 55 3886
g 55 3898
t 55 3910
t 55 3922
g 55 3935
g 55 3948
a 55 3960
g 55 3972
c 55 3983
g 55 3996
t 55 4007
c 55 4019
a 55 4030
t 55 4041
c 55 4054
g 55 4066
a 55 4079
c 55 4090
a 55 4102
g 55 4114
g 55 4126
a 55 4139
g 55 4150
a 55 4163
t 55 4173
g 55 4186
a 30 4198
t 30 4208
c 52 4222
g 55 4234
a 55 4246
c 55 4258
a 55 4269
g 55 4281
g 55 4294
a 55 4306
g 55 4318
c 55 4330
a 55 4341
t 55 4352
a 55 4364
g 55 4377
c 55 4389
a 55 4401
g 55 4413
g 55 4425
a 55 4438
g 55 4450
a 30 4462
t 30 4472
g 55 4486
g 55 4498
a 55 4510
g 55 4522
a 55 4534
a 55 4546
a 55 4557
c 55 4569
a 55 4580
g 55 4593
c 55 4605
a 55 4616
g 55 4629
c 55 4641
g 55 4653
a 55 4665
g 55 4677
a 55 4690
a 55 4701
c 55 4713
a 55 4724
g 55 4736
a 55 4748
a 55 4760
g 55 4772
c 55 4784
t 55 4796
a 55 4807
c 55 4819
a 55 4830
g 55 4843
t 55 4854
t 55 4867
a 55 4879
c 55 4890
t 55 4902
c 55 4915
a 55 4926
a 55 4937
a 55 4949
a 55 4961
a 55 4973
c 55 4984
a 55 4995
a 55 5007
a 55 5019
g 55 5032
a 55 5044
g 55 5056
c 55 5068
g 55 5081
c 55 5093
g 55 5105
g 55 5117
a 55 5130
c 55 5141
a 55 5152
a 55 5164
g 55 5176
a 55 5188
g 55 5201
a 55 5213
g 55 5225
c 55 5237
g 55 5249
c 55 5261
c 55 5273
g 55 5285
t 55 5297
g 55 5310
g 55 5322
c 55 5334
g 55 5347
a 55 5359
g 55 5370
c 55 5383
a 55 5394
c 55 5405
t 55 5417
g 55 5430
a 55 5442
g 55 5454
g 55 5467
t 55 5478
c 55 5490
a 55 5501
a 55 5513
g 55 5525
a 55 5537
t 55 5548
g 55 5561
a 55 5573
g 55 5585
g 55 5598
t 55 5609
t 55 5621
g 55 5634
c 55 5645
a 55 5657
g 55 5670
g 55 5682
a 55 5694
g 55 5706
t 55 5717
t 55 5729
c 55 5742
g 55 5754
t 55 5766
c 55 5778
c 55 5790
t 55 5802
c 55 5814
a 55 5825
a 55 5836
t 55 5848
a 55 5860
a 55 5871
g 55 5884
a 55 5896
a 55 5907
g 55 5920
a 55 5931
a 55 5943
a 55 5954
g 55 5967
c 55 5979
g 55 5991
c 55 6003
t 55 6014
g 55 6027
g 55 6040
c 55 6052
c 55 6064
c 55 6076
a 55 6087
g 55 6099
a 55 6111
g 55 6123
g 48 6134
a 30 6146
g 30 6158
n 2 6167
c 18 6178
c 17 6190
a 13 6202
n 2 6214
n 2 6227
a 11 6238
n 2 6248
n 2 6257
a 20 6269
c 38 6281
t 38 6294
g 38 6306
c 25 6319
a 11 6331
END_DNA

END_SEQUENCE
