# Supplementary material for: hdac4 mediates perichondral ossification and pharyngeal skeleton development in the zebrafish
Source: PeerJ. 2019 Jan 8;7:e6167. doi: 10.7717/peerj.6167 (PMC6329341; doi:10.7717/peerj.6167)
Supplement: Data S1 — Sequencing files of wild-type and mutant sibling cDNA sequenced from adult fin amputations. [file peerj-07-6167-s001.zip › mutF_PREMIX_T30325_3.seq]

>mutF_PREMIX Sample_Name=mutF_PREMIX Chromat_id=7345215 Read_id=7272791 Version=1 Length=527
NNNNNNNNNNTNCTCCTGTTGATGTGAGTGTGGCGCTGCCACTGCAAGTGCCACCTTCTGCCATCCCTATGGACCTGCGTGTGGATCACCAGTTCGCCCTGGCGCCGACAGACCCGGCCCAGCGTGAGCATCAGCTGCAGCAGGAGCTTCTGGCCCTCAAGCAGAAACAGCAGATCCAGAGGCAGCTCCTGATCGAAGAGTTTCAGCGGCAGCACGAGCAGCTCTCCCGACAGCATGAAGCCCAGCTGCAGGAGCATGTCAAGCATCAGCAAGATCTGTTGGCTTTGAAGCATCAGCAGGAGCTCCTGGAACACCAGCGCAAGTTGGAGCGTCATCGACAGGAGATGATCGACAGGAGCATAGCAGGAGATGGAGAAACAGCAGCGAGAACAGAAGCTACAGTTACTCAAAAACAAAGAGCGCGGACAAGAGAGCGCCGTGGCGAGCACTGAGGTCAAGATGAGGTTGCAGGAGTTCGTCCTCAATAAGAAGAAAGCGCTGGCCCAGAGGAGNCCANNANNACTGCA
