# Supplementary material for: hdac4 mediates perichondral ossification and pharyngeal skeleton development in the zebrafish
Source: PeerJ. 2019 Jan 8;7:e6167. doi: 10.7717/peerj.6167 (PMC6329341; doi:10.7717/peerj.6167)
Supplement: Data S1 — Sequencing files of wild-type and mutant sibling cDNA sequenced from adult fin amputations. [file peerj-07-6167-s001.zip › mutR_PREMIX_T30326_4.phd.1]

BEGIN_SEQUENCE mutR_PREMIX_F05_1510314171503.ab1

BEGIN_COMMENT

CHROMAT_FILE: mutR_PREMIX_F05_1510314171503.ab1
ABI_THUMBPRINT: 
BASECALLER_VERSION: KB 1.4.0
BASECALLER_NAME: ABI basecaller
QUALITY_LEVELS: 50
TIME: Fri Nov 10 11:55:26 2017
TRACE_ARRAY_MIN_INDEX: 
TRACE_ARRAY_MAX_INDEX: 
TRIM: 14 524
CHEM: 
DYE: 

END_COMMENT

BEGIN_DNA
n 1 2
n 1 24
n 3 33
n 3 54
n 3 68
n 6 78
n 4 86
n 4 105
t 11 119
c 10 135
n 7 148
n 5 158
n 9 169
n 9 182
n 8 198
n 9 207
g 19 222
g 21 236
a 14 246
c 12 254
g 16 265
a 20 277
n 7 296
t 16 306
c 49 320
c 58 332
t 47 344
g 58 358
c 38 371
a 22 382
a 15 388
c 48 399
c 58 410
t 58 423
c 36 436
a 20 445
t 58 456
c 54 469
t 54 482
t 52 495
g 34 508
a 13 521
c 25 530
c 62 541
t 62 553
c 47 565
a 38 574
g 41 586
t 47 600
g 62 612
c 62 625
t 62 637
c 62 648
g 62 661
c 62 672
c 47 684
a 51 694
c 54 704
g 43 716
g 49 729
c 43 744
g 62 755
c 49 768
t 62 781
c 62 792
t 62 805
c 62 816
t 62 829
t 62 841
g 62 853
t 62 865
c 62 877
c 51 888
g 46 900
c 51 911
g 34 923
c 48 935
t 56 948
c 62 959
t 62 971
t 62 983
t 62 996
g 62 1007
t 62 1019
t 62 1031
t 62 1043
t 62 1054
t 62 1066
g 54 1079
a 62 1090
g 62 1102
t 62 1113
a 62 1123
a 62 1134
c 62 1145
t 62 1157
g 62 1170
t 62 1182
a 62 1194
g 59 1206
c 62 1219
t 62 1231
t 62 1243
c 62 1255
t 62 1267
g 62 1280
t 62 1292
t 62 1304
c 62 1316
t 62 1327
c 62 1339
g 62 1351
c 62 1363
t 62 1376
g 62 1387
c 62 1399
t 62 1412
g 62 1424
t 62 1436
t 62 1448
t 62 1460
c 62 1471
t 62 1483
c 62 1495
c 59 1506
a 59 1516
t 62 1528
c 62 1540
t 62 1553
c 62 1565
c 62 1577
t 62 1589
g 62 1601
c 62 1613
t 59 1626
a 62 1636
t 62 1648
g 62 1660
c 62 1672
t 62 1685
c 62 1697
c 62 1708
t 62 1721
g 62 1733
t 62 1746
c 62 1757
g 62 1770
a 62 1782
t 62 1793
c 62 1805
a 62 1815
t 62 1827
c 62 1839
t 62 1852
c 62 1864
c 62 1876
t 62 1888
g 62 1900
t 54 1913
c 62 1925
g 59 1937
a 62 1949
t 62 1960
g 62 1972
a 59 1985
c 59 1995
g 62 2008
c 62 2020
t 62 2033
c 62 2044
c 62 2056
a 59 2066
a 62 2077
c 62 2090
t 62 2102
t 62 2115
g 62 2127
c 62 2139
g 62 2152
c 62 2164
t 62 2177
g 62 2188
g 62 2201
t 62 2215
g 62 2226
t 62 2238
t 62 2250
c 62 2261
c 62 2273
a 59 2283
g 59 2295
g 54 2308
a 54 2321
g 59 2332
c 62 2344
t 62 2356
c 62 2368
c 62 2380
t 62 2392
g 62 2404
c 62 2416
t 62 2429
g 62 2441
a 59 2453
t 62 2464
g 62 2476
c 62 2488
t 62 2500
t 62 2512
c 62 2524
a 62 2534
a 62 2545
a 62 2557
g 62 2569
c 62 2581
c 62 2593
a 62 2603
a 62 2615
c 62 2626
a 62 2637
g 62 2650
a 59 2663
t 62 2674
c 62 2686
t 62 2698
t 59 2710
g 62 2723
c 62 2735
t 62 2747
g 62 2760
a 62 2772
t 62 2783
g 62 2795
c 62 2806
t 62 2818
t 62 2831
g 62 2842
a 54 2855
c 62 2866
a 59 2877
t 62 2888
g 62 2900
c 62 2912
t 62 2925
c 62 2937
c 62 2949
t 62 2961
g 62 2973
c 62 2985
a 62 2996
g 62 3008
c 62 3020
t 62 3033
g 62 3044
g 62 3057
g 62 3069
c 62 3081
t 62 3093
t 62 3105
c 62 3117
a 62 3127
t 62 3139
g 62 3150
c 62 3163
t 62 3175
g 62 3187
t 62 3200
c 62 3212
g 62 3223
g 62 3236
g 62 3248
a 54 3261
g 54 3272
a 62 3284
g 62 3295
c 62 3307
t 62 3319
g 62 3331
c 62 3343
t 62 3355
c 62 3367
g 62 3379
t 62 3391
g 62 3403
c 62 3415
t 62 3427
g 62 3439
c 62 3450
c 62 3462
g 62 3474
c 62 3486
t 62 3499
g 62 3510
a 62 3523
a 62 3534
a 62 3545
c 62 3556
t 62 3568
c 62 3580
t 62 3592
t 62 3604
c 62 3616
g 62 3628
a 62 3640
t 62 3651
c 62 3663
a 62 3674
g 59 3686
g 62 3698
a 62 3711
g 62 3722
c 62 3734
t 62 3746
g 62 3758
c 62 3770
c 62 3782
t 62 3794
c 62 3806
t 62 3818
g 62 3830
g 62 3843
a 59 3855
t 62 3866
c 62 3878
t 62 3890
g 62 3902
c 62 3913
t 62 3926
g 62 3938
t 62 3950
t 62 3962
t 62 3974
c 62 3985
t 62 3997
g 62 4009
c 62 4021
t 62 4033
t 62 4045
g 62 4057
a 54 4069
g 54 4080
g 49 4093
g 49 4105
c 62 4116
c 62 4128
a 62 4139
g 62 4151
a 62 4164
a 62 4175
g 62 4187
c 62 4199
t 62 4211
c 62 4223
c 62 4235
t 62 4247
g 62 4259
c 62 4271
t 62 4284
g 62 4296
c 62 4307
a 62 4319
g 62 4330
c 62 4342
t 62 4355
g 62 4367
a 62 4379
t 62 4390
g 62 4402
c 62 4414
t 62 4427
c 62 4439
a 62 4449
c 62 4461
g 62 4473
c 62 4485
t 62 4498
g 62 4509
g 62 4522
g 54 4535
c 62 4547
c 62 4559
g 62 4571
g 62 4583
g 62 4595
t 62 4608
c 62 4620
t 62 4632
g 62 4644
t 62 4656
c 62 4668
g 62 4680
g 62 4693
c 62 4704
g 62 4716
c 62 4728
c 62 4740
a 51 4751
g 62 4763
g 62 4775
g 62 4787
c 62 4800
g 62 4812
a 62 4825
a 62 4836
c 62 4848
t 62 4860
g 62 4872
g 62 4885
t 62 4897
g 62 4909
a 59 4922
t 62 4932
c 62 4944
c 62 4956
a 62 4967
c 62 4979
a 62 4990
c 62 5002
g 62 5015
c 62 5027
a 62 5039
g 59 5051
g 54 5063
t 62 5076
c 62 5088
c 54 5099
a 59 5110
t 62 5122
a 62 5134
g 62 5146
g 62 5159
g 62 5172
a 62 5184
t 59 5195
g 62 5207
g 62 5220
c 62 5232
a 62 5244
g 62 5256
a 62 5269
a 62 5281
g 62 5293
g 62 5305
t 62 5316
g 62 5329
g 62 5341
c 62 5353
a 62 5365
c 62 5376
t 62 5388
t 62 5401
g 62 5413
c 62 5426
a 62 5437
g 62 5449
t 62 5462
g 62 5474
g 62 5487
c 62 5498
a 62 5510
g 62 5522
c 62 5534
g 62 5546
c 62 5558
c 62 5571
a 59 5582
c 62 5593
a 62 5605
c 62 5616
t 62 5629
c 62 5641
a 62 5652
c 62 5664
a 62 5675
t 62 5687
c 59 5700
a 62 5711
a 59 5723
c 62 5735
a 59 5746
g 62 5758
g 62 5771
a 62 5784
g 59 5795
g 62 5808
a 62 5820
a 62 5832
t 59 5843
g 62 5856
t 62 5867
g 62 5880
g 59 5894
t 62 5905
t 62 5917
g 62 5930
a 62 5942
c 62 5953
t 62 5966
c 62 5978
c 62 5990
a 41 6001
g 51 6013
a 62 6025
t 62 6036
g 62 6049
g 62 6062
c 62 6073
t 62 6085
t 62 6098
g 62 6110
a 56 6121
g 15 6133
a 11 6144
a 10 6153
n 8 6163
c 12 6177
c 19 6191
c 26 6205
c 21 6219
n 7 6229
g 19 6243
t 27 6255
g 39 6268
g 14 6281
c 10 6294
n 8 6308
n 8 6324
n 9 6338
a 10 6347
c 10 6357
n 8 6367
g 10 6379
t 11 6392
t 12 6401
t 11 6411
a 15 6421
t 11 6430
a 10 6443
t 12 6454
c 11 6468
c 11 6480
a 10 6491
g 21 6506
t 16 6516
c 19 6529
c 21 6539
a 11 6551
a 12 6562
g 12 6571
g 14 6582
g 18 6594
g 21 6605
g 18 6616
t 11 6627
g 10 6643
g 24 6653
t 12 6663
g 10 6673
t 16 6690
t 10 6702
g 20 6717
c 11 6730
a 10 6744
c 11 6754
a 10 6764
n 7 6781
a 13 6794
g 11 6805
t 11 6816
a 10 6828
a 23 6841
g 10 6856
n 9 6866
t 10 6880
a 11 6891
n 9 6901
n 8 6913
t 10 6929
a 11 6938
t 24 6953
a 16 6962
a 27 6975
c 18 6989
t 26 7003
g 21 7015
t 21 7028
t 21 7041
g 15 7054
c 14 7066
t 16 7080
g 13 7092
n 9 7107
n 9 7118
c 10 7134
a 14 7148
n 9 7160
a 23 7169
a 10 7181
a 14 7192
n 9 7206
a 15 7218
c 12 7230
a 14 7238
a 12 7250
t 12 7266
c 10 7278
g 14 7290
a 14 7306
a 10 7317
n 8 7326
a 13 7339
n 8 7354
a 13 7364
a 18 7377
a 11 7389
n 8 7397
g 14 7407
n 8 7422
a 13 7433
a 10 7442
n 9 7456
n 9 7469
c 12 7485
n 9 7491
t 13 7507
a 14 7522
n 9 7538
n 9 7551
n 9 7564
n 9 7579
n 6 7596
n 4 7612
n 9 7625
n 6 7640
n 9 7648
g 15 7659
n 9 7669
n 9 7687
n 9 7702
a 15 7713
t 18 7725
g 18 7738
a 10 7751
n 9 7760
n 8 7770
a 14 7780
a 12 7792
c 11 7801
a 13 7815
a 12 7827
c 14 7838
a 15 7851
n 8 7866
a 20 7875
a 18 7888
a 11 7904
a 12 7916
n 7 7924
a 15 7939
t 13 7950
a 16 7962
n 4 7980
n 7 7989
g 11 8000
n 8 8010
n 7 8026
g 15 8040
a 15 8052
t 13 8063
a 13 8076
n 9 8086
n 9 8099
n 5 8122
a 12 8135
n 9 8146
g 25 8162
t 16 8178
g 14 8190
c 13 8201
a 12 8220
g 10 8238
n 7 8247
t 18 8257
g 14 8272
n 8 8281
n 8 8291
n 9 8306
a 18 8320
t 17 8331
n 8 8345
n 9 8360
n 7 8368
a 21 8383
t 12 8395
g 21 8409
g 25 8423
g 17 8437
n 9 8445
t 12 8455
n 7 8469
a 15 8480
n 8 8489
n 8 8499
n 6 8508
t 11 8519
n 9 8535
n 6 8548
a 19 8560
g 11 8573
c 16 8580
a 12 8596
n 9 8604
g 13 8615
a 17 8623
a 18 8639
c 13 8655
n 6 8668
a 17 8680
c 11 8696
c 11 8706
a 25 8717
c 27 8732
c 21 8744
c 13 8756
n 7 8768
t 10 8779
c 10 8792
a 13 8800
c 10 8811
c 14 8822
c 21 8834
a 10 8847
n 8 8856
n 4 8875
c 11 8884
n 6 8896
n 9 8910
g 13 8923
c 15 8933
a 20 8947
g 10 8958
n 8 8971
n 6 8984
n 5 8995
a 10 9013
n 6 9024
n 6 9036
a 10 9048
a 19 9060
n 6 9071
a 26 9083
n 6 9095
a 29 9107
n 8 9121
c 10 9133
n 6 9145
n 9 9157
a 15 9171
a 16 9181
a 14 9196
n 6 9209
a 13 9216
n 6 9227
n 6 9238
a 11 9250
n 9 9260
n 6 9277
a 26 9286
n 9 9295
g 16 9312
c 13 9323
a 12 9332
n 9 9346
n 9 9362
a 18 9376
t 15 9387
a 11 9398
a 22 9416
g 12 9430
a 33 9441
n 6 9454
n 6 9466
g 10 9479
n 7 9489
n 9 9504
a 12 9517
n 6 9529
a 29 9542
n 6 9556
a 13 9566
c 21 9582
n 9 9598
a 12 9615
n 6 9623
a 12 9637
a 15 9647
g 14 9655
g 12 9672
n 7 9681
a 19 9690
a 18 9703
n 8 9716
a 25 9729
n 9 9741
n 6 9754
n 6 9766
n 6 9778
n 6 9791
n 8 9803
a 10 9815
n 7 9827
t 23 9839
g 16 9853
a 13 9864
a 13 9879
c 14 9895
g 13 9907
t 12 9917
n 8 9932
t 21 9941
g 25 9953
n 9 9968
t 16 9979
c 16 9993
a 16 10003
a 18 10017
a 19 10030
g 13 10041
t 12 10052
g 10 10069
g 14 10078
a 16 10090
g 10 10106
n 8 10124
n 7 10133
c 13 10147
a 22 10155
a 13 10164
g 14 10179
n 6 10188
g 25 10203
g 14 10218
a 30 10227
a 12 10237
n 9 10251
n 6 10262
a 24 10271
n 8 10283
g 16 10295
a 31 10305
n 7 10315
t 27 10328
g 26 10340
c 10 10349
t 31 10361
g 13 10374
n 7 10382
c 15 10396
n 7 10409
g 11 10419
n 8 10433
a 15 10447
t 11 10457
a 12 10475
n 7 10486
g 11 10494
t 11 10507
a 18 10516
n 8 10525
n 9 10534
g 10 10548
c 16 10560
n 8 10572
n 9 10582
n 9 10588
t 21 10604
n 8 10617
a 21 10629
n 6 10644
a 23 10658
g 14 10670
n 6 10687
n 9 10698
g 19 10708
n 6 10719
n 6 10735
n 9 10754
n 6 10766
n 9 10775
n 9 10792
n 8 10801
n 7 10810
a 31 10823
n 6 10834
n 7 10844
a 16 10855
g 13 10870
n 9 10886
c 13 10899
n 9 10912
a 15 10921
n 6 10935
n 6 10945
n 6 10953
n 9 10964
n 8 10976
n 6 10996
n 4 11002
n 4 11024
n 8 11033
n 6 11048
a 14 11062
a 16 11076
n 6 11089
a 21 11105
t 13 11117
t 12 11127
n 9 11134
n 6 11148
t 11 11158
a 18 11168
t 11 11179
a 11 11197
n 7 11214
n 7 11223
g 10 11241
n 6 11251
n 6 11264
n 9 11270
n 9 11286
n 5 11299
n 6 11313
a 10 11321
n 5 11326
n 5 11348
a 12 11354
n 7 11367
n 6 11377
n 7 11398
a 13 11408
n 6 11417
n 6 11437
n 6 11449
a 19 11459
g 12 11473
n 6 11489
n 5 11499
n 5 11516
n 5 11525
n 5 11546
n 6 11556
a 14 11573
n 5 11589
a 11 11595
n 5 11616
c 10 11622
c 18 11634
n 8 11647
n 5 11660
n 6 11679
n 7 11688
a 14 11699
n 7 11727
n 8 11750
a 31 11761
n 9 11772
n 7 11781
t 16 11790
n 6 11800
n 9 11813
n 5 11826
n 7 11835
a 10 11851
n 7 11875
n 7 11884
n 8 11903
n 5 11909
n 5 11931
t 23 11942
t 24 11951
n 7 11967
n 8 11987
n 4 12007
n 3 12032
n 3 12043
n 3 12080
n 3 12087
n 6 12105
n 5 12113
n 7 12127
g 16 12137
g 13 12146
n 8 12175
n 5 12199
n 4 12205
n 5 12221
n 3 12245
n 4 12251
n 3 12263
n 3 12269
n 4 12279
c 16 12293
n 7 12306
n 7 12314
c 10 12319
n 4 12325
t 10 12334
a 18 12343
n 6 12352
a 14 12362
n 9 12371
n 3 12380
n 2 12411
n 3 12426
n 4 12430
n 5 12448
n 3 12477
n 7 12494
a 17 12503
n 6 12529
n 9 12540
n 9 12552
n 7 12563
a 17 12572
n 6 12585
a 16 12593
a 13 12603
a 23 12613
n 5 12622
n 6 12627
n 5 12637
t 22 12656
t 23 12674
n 6 12693
n 8 12703
a 16 12713
n 4 12737
n 6 12743
n 7 12749
n 7 12758
n 7 12769
n 7 12777
n 5 12787
a 10 12794
n 5 12800
n 4 12804
n 4 12812
n 1 12822
n 4 12845
n 3 12869
n 5 12878
n 4 12893
n 2 12899
n 1 12939
n 2 12945
n 5 12957
END_DNA

END_SEQUENCE
