# Supplementary material for: hdac4 mediates perichondral ossification and pharyngeal skeleton development in the zebrafish
Source: PeerJ. 2019 Jan 8;7:e6167. doi: 10.7717/peerj.6167 (PMC6329341; doi:10.7717/peerj.6167)
Supplement: Data S1 — Sequencing files of wild-type and mutant sibling cDNA sequenced from adult fin amputations. [file peerj-07-6167-s001.zip › mutR_PREMIX_T30326_4.seq]

>mutR_PREMIX Sample_Name=mutR_PREMIX Chromat_id=7345216 Read_id=7272787 Version=1 Length=1056
NNNNNNNNTCNNNNNNGGACGANTCCTGCAACCTCATCTTGACCTCAGTGCTCGCCACGGCGCTCTCTTGTCCGCGCTCTTTGTTTTTGAGTAACTGTAGCTTCTGTTCTCGCTGCTGTTTCTCCATCTCCTGCTATGCTCCTGTCGATCATCTCCTGTCGATGACGCTCCAACTTGCGCTGGTGTTCCAGGAGCTCCTGCTGATGCTTCAAAGCCAACAGATCTTGCTGATGCTTGACATGCTCCTGCAGCTGGGCTTCATGCTGTCGGGAGAGCTGCTCGTGCTGCCGCTGAAACTCTTCGATCAGGAGCTGCCTCTGGATCTGCTGTTTCTGCTTGAGGGCCAGAAGCTCCTGCTGCAGCTGATGCTCACGCTGGGCCGGGTCTGTCGGCGCCAGGGCGAACTGGTGATCCACACGCAGGTCCATAGGGATGGCAGAAGGTGGCACTTGCAGTGGCAGCGCCACACTCACATCAACAGGAGGAATGTGGTTGACTCCAGATGGCTTGAGAANCCCCNGTGGCNNNACNGTTTATATCCAGTCCAAGGGGGTGGTGTTGCACANAGTAAGNTANNTATAACTGTTGCTGNNCANAAANACAATCGAANANAAANGNAANNCNTANNNNNNNNNGNNNATGANNAACAACANAAAANATANNGNNGATANNNANGTGCAGNTGNNNATNNNATGGGNTNANNNTNNAGCANGAACNACCACCCNTCACCCANNCNNGCAGNNNANNAANANANCNNAAANANNANNANGCANNATAAGANNGNNANANACNANAAGGNAANANNNNNNANTGAACGTNTGNTCAAAGTGGAGNNCAAGNGGAANNANGANTGCTGNCNGNATANGTANNGCNNNTNANAGNNGNNNNNNNNANNAGNCNANNNNNNNNNNAANATTNNTATANNGNNNNNNANNANNNANNNAGNNNNNNANANCCNNNNANNANNTNNNNANNNNNTTNNNNNNNNNNGGNNNNNNNNNCNNCNTANANNNNNNNNANNNNANAAANNNTTNNANNNNNNNANNNNNNNNNNNN
