# Supplementary material for: hdac4 mediates perichondral ossification and pharyngeal skeleton development in the zebrafish
Source: PeerJ. 2019 Jan 8;7:e6167. doi: 10.7717/peerj.6167 (PMC6329341; doi:10.7717/peerj.6167)
Supplement: Data S2 — Sequencing files of wild-type and mutant sibling cDNA sequenced from adult fin amputations. [file peerj-07-6167-s002.zip]

Archive with 30 entries (30 files):
- WT3F_PREMIX_AJQV05_1.ab1
- WT3F_PREMIX_AJQV05_1.pdf
- WT3F_PREMIX_AJQV05_1.phd.1
- WT3F_PREMIX_AJQV05_1.scf
- WT3F_PREMIX_AJQV05_1.seq
- WT6R_PREMIX_AJQV06_2.ab1
- WT6R_PREMIX_AJQV06_2.pdf
- WT6R_PREMIX_AJQV06_2.phd.1
- WT6R_PREMIX_AJQV06_2.scf
- WT6R_PREMIX_AJQV06_2.seq
- mut6RH_PREMIX_AJQV07_3.ab1
- mut6RH_PREMIX_AJQV07_3.pdf
- mut6RH_PREMIX_AJQV07_3.phd.1
- mut6RH_PREMIX_AJQV07_3.scf
- mut6RH_PREMIX_AJQV07_3.seq
- mut3FH_PREMIX_AJQV08_4.ab1
- mut3FH_PREMIX_AJQV08_4.pdf
- mut3FH_PREMIX_AJQV08_4.phd.1
- mut3FH_PREMIX_AJQV08_4.scf
- mut3FH_PREMIX_AJQV08_4.seq
- mut3FL_PREMIX_AJQV09_5.ab1
- mut3FL_PREMIX_AJQV09_5.pdf
- mut3FL_PREMIX_AJQV09_5.phd.1
- mut3FL_PREMIX_AJQV09_5.scf
- mut3FL_PREMIX_AJQV09_5.seq
- mut6RL_PREMIX_AJQV10_6.ab1
- mut6RL_PREMIX_AJQV10_6.pdf
- mut6RL_PREMIX_AJQV10_6.phd.1
- mut6RL_PREMIX_AJQV10_6.scf
- mut6RL_PREMIX_AJQV10_6.seq
