# Supplementary material for: hdac4 mediates perichondral ossification and pharyngeal skeleton development in the zebrafish
Source: PeerJ. 2019 Jan 8;7:e6167. doi: 10.7717/peerj.6167 (PMC6329341; doi:10.7717/peerj.6167)
Supplement: Data S2 — Sequencing files of wild-type and mutant sibling cDNA sequenced from adult fin amputations. [file peerj-07-6167-s002.zip › WT3F_PREMIX_AJQV05_1.phd.1]

BEGIN_SEQUENCE WT3F_PREMIX_B11_1530363203153.ab1

BEGIN_COMMENT

CHROMAT_FILE: WT3F_PREMIX_B11_1530363203153.ab1
ABI_THUMBPRINT: 
BASECALLER_VERSION: KB 1.4.0
BASECALLER_NAME: ABI basecaller
QUALITY_LEVELS: 50
TIME: Sat Jun 30 09:01:32 2018
TRACE_ARRAY_MIN_INDEX: 
TRACE_ARRAY_MAX_INDEX: 
TRIM: 11 508
CHEM: 
DYE: 

END_COMMENT

BEGIN_DNA
n 3 2
n 3 13
n 5 23
n 5 34
n 3 47
n 3 52
n 2 68
n 2 77
n 3 89
n 4 101
n 7 116
n 7 128
n 7 141
n 5 153
n 5 164
n 7 172
n 5 185
n 5 201
t 11 212
g 32 225
t 32 241
t 28 255
g 14 266
a 12 278
t 22 283
g 20 293
t 45 305
g 45 316
a 22 329
g 45 339
t 45 352
g 55 364
t 52 375
g 52 387
g 52 401
c 52 413
g 52 424
c 52 437
t 52 449
g 52 460
c 35 474
c 45 486
a 40 495
c 52 505
t 52 518
g 35 530
c 35 545
a 52 555
a 35 567
g 35 577
t 52 592
g 55 604
c 52 617
c 52 629
a 52 640
c 35 650
c 52 663
t 52 678
t 52 692
c 55 705
t 55 717
g 55 730
c 52 743
c 52 755
a 52 765
t 55 777
c 55 790
c 52 803
c 52 815
t 52 829
a 55 841
t 45 853
g 40 864
g 35 879
a 35 892
c 52 905
c 55 918
t 52 930
g 55 943
c 55 957
g 55 970
t 55 984
g 55 997
t 52 1010
g 52 1022
g 35 1037
a 40 1051
t 52 1061
c 52 1074
a 52 1085
c 52 1096
c 55 1109
a 45 1121
g 45 1133
t 52 1149
t 52 1163
c 55 1176
g 55 1188
c 55 1200
c 55 1213
c 55 1226
t 52 1239
g 52 1251
g 52 1266
c 52 1280
g 55 1292
c 55 1305
c 52 1317
g 52 1329
a 52 1343
c 55 1355
a 45 1366
g 45 1377
a 52 1392
c 55 1404
c 55 1416
c 52 1429
g 52 1441
g 55 1455
c 52 1469
c 55 1482
c 55 1494
a 52 1506
g 52 1517
c 52 1531
g 52 1543
t 52 1557
g 35 1569
a 35 1584
g 40 1594
c 52 1608
a 52 1619
t 52 1631
c 52 1644
a 52 1655
g 52 1667
c 52 1681
t 52 1694
g 52 1706
c 52 1720
a 52 1732
g 52 1743
c 55 1756
a 55 1768
g 52 1780
g 52 1793
a 52 1807
g 52 1818
c 52 1832
t 55 1845
t 55 1857
c 55 1869
t 52 1882
g 52 1894
g 52 1908
c 55 1920
c 55 1932
c 55 1944
t 52 1957
c 55 1969
a 55 1980
a 52 1992
g 52 2003
c 52 2016
a 52 2029
g 52 2040
a 55 2053
a 55 2065
a 55 2077
c 55 2088
a 52 2100
g 52 2111
c 52 2124
a 52 2137
g 52 2148
a 52 2162
t 52 2173
c 52 2186
c 55 2198
a 52 2209
g 52 2221
a 52 2235
g 52 2246
g 52 2258
c 52 2272
a 52 2283
g 55 2295
c 55 2308
t 55 2321
c 55 2333
c 55 2346
t 55 2358
g 55 2370
a 55 2383
t 55 2395
c 55 2407
g 55 2419
a 52 2432
a 52 2444
g 52 2455
a 52 2468
g 55 2480
t 55 2491
t 55 2503
t 55 2515
c 55 2527
a 55 2538
g 55 2550
c 55 2562
g 55 2575
g 52 2587
c 52 2600
a 55 2611
g 55 2623
c 55 2635
a 55 2647
c 52 2658
g 55 2670
a 55 2683
g 55 2695
c 52 2708
a 55 2720
g 52 2731
c 55 2743
t 55 2756
c 55 2768
t 55 2780
c 55 2792
c 55 2804
c 55 2816
g 55 2828
a 55 2840
c 55 2852
a 52 2863
g 52 2874
c 52 2887
a 55 2898
t 52 2909
g 52 2921
a 52 2935
a 55 2946
g 55 2958
c 55 2970
c 55 2982
c 55 2994
a 55 3005
g 55 3017
c 52 3029
t 52 3042
g 52 3053
c 52 3066
a 52 3078
g 40 3088
g 40 3101
a 40 3115
g 52 3125
c 55 3137
a 55 3149
t 55 3160
g 55 3172
t 52 3184
c 52 3197
a 52 3207
a 52 3218
g 55 3231
c 55 3243
a 55 3255
t 55 3266
c 55 3278
a 52 3289
g 52 3301
c 52 3314
a 55 3325
a 52 3337
g 52 3348
a 52 3361
t 55 3372
c 55 3384
t 55 3396
g 52 3409
t 55 3421
t 52 3432
g 52 3444
g 52 3458
c 55 3470
t 55 3481
t 55 3493
t 55 3505
g 55 3517
a 55 3529
a 55 3540
g 55 3552
c 55 3564
a 55 3575
t 55 3586
c 55 3598
a 55 3609
g 55 3621
c 55 3633
a 52 3645
g 52 3656
g 52 3669
a 52 3682
g 55 3693
c 55 3705
t 55 3717
c 55 3729
c 55 3741
t 55 3753
g 55 3765
g 55 3778
a 55 3790
a 52 3802
c 52 3813
a 52 3823
c 55 3835
c 55 3847
a 52 3858
g 55 3870
c 55 3883
g 55 3895
c 55 3907
a 55 3918
a 52 3929
g 55 3941
t 52 3954
t 52 3966
g 52 3977
g 52 3990
a 52 4003
g 55 4014
c 55 4026
g 55 4038
t 55 4050
c 55 4062
a 52 4073
t 52 4084
c 52 4097
g 52 4108
a 52 4121
c 52 4133
a 52 4143
g 52 4154
g 52 4167
a 52 4181
g 55 4192
c 55 4204
a 55 4215
g 52 4227
g 40 4239
a 40 4253
g 52 4263
a 52 4276
t 55 4287
g 55 4299
g 52 4311
a 52 4324
g 52 4335
a 52 4347
a 52 4360
a 55 4371
c 55 4382
a 52 4393
g 52 4405
c 52 4418
a 55 4429
g 55 4441
c 55 4453
g 55 4465
a 55 4478
g 55 4490
a 55 4502
a 55 4514
c 55 4525
a 52 4537
g 52 4548
a 52 4561
a 55 4573
g 55 4584
c 55 4596
t 55 4608
a 55 4620
c 55 4631
a 52 4642
g 55 4654
t 52 4667
t 55 4679
a 55 4690
c 55 4702
t 52 4714
c 52 4727
a 55 4738
a 55 4749
a 55 4761
a 55 4773
a 55 4785
c 55 4796
a 55 4807
a 55 4819
a 55 4831
g 55 4843
a 55 4856
g 55 4868
c 55 4880
g 55 4892
c 55 4904
g 55 4916
g 55 4928
a 52 4941
c 55 4953
a 55 4964
a 52 4975
g 52 4987
a 52 5000
g 52 5011
a 55 5024
g 55 5036
c 55 5048
g 55 5060
c 55 5072
c 52 5085
g 55 5097
t 52 5108
g 55 5120
g 55 5133
c 55 5146
g 55 5158
a 55 5170
g 55 5182
c 55 5194
a 55 5206
c 55 5217
t 52 5229
g 52 5241
a 52 5255
g 52 5266
g 55 5279
t 55 5291
c 55 5303
a 55 5314
a 52 5326
g 52 5337
a 52 5351
t 52 5362
g 55 5374
a 55 5387
g 55 5399
g 55 5411
t 55 5423
t 55 5435
g 55 5447
c 52 5460
a 52 5472
g 52 5483
g 52 5496
a 52 5510
g 55 5521
t 55 5533
t 55 5545
c 55 5558
g 55 5570
t 55 5582
c 55 5594
c 55 5607
t 55 5619
c 55 5631
a 55 5642
a 55 5654
t 55 5666
a 55 5678
a 55 5690
g 55 5702
a 52 5714
a 52 5727
g 52 5738
a 55 5751
a 55 5763
a 55 5775
g 55 5787
c 55 5799
g 55 5812
c 55 5824
t 55 5837
g 55 5849
g 55 5862
c 55 5875
c 52 5887
c 52 5900
a 52 5911
g 52 5923
a 45 5937
g 35 5948
g 35 5960
a 40 5974
g 36 5984
t 20 5996
c 20 6008
n 2 6023
a 20 6036
a 22 6046
a 15 6058
c 22 6072
c 52 6085
a 52 6097
c 52 6111
t 55 6123
g 55 6136
c 44 6149
a 20 6162
END_DNA

END_SEQUENCE
