# Supplementary material for: hdac4 mediates perichondral ossification and pharyngeal skeleton development in the zebrafish
Source: PeerJ. 2019 Jan 8;7:e6167. doi: 10.7717/peerj.6167 (PMC6329341; doi:10.7717/peerj.6167)
Supplement: Data S2 — Sequencing files of wild-type and mutant sibling cDNA sequenced from adult fin amputations. [file peerj-07-6167-s002.zip › WT6R_PREMIX_AJQV06_2.phd.1]

BEGIN_SEQUENCE WT6R_PREMIX_C11_1530363199940.ab1

BEGIN_COMMENT

CHROMAT_FILE: WT6R_PREMIX_C11_1530363199940.ab1
ABI_THUMBPRINT: 
BASECALLER_VERSION: KB 1.4.0
BASECALLER_NAME: ABI basecaller
QUALITY_LEVELS: 50
TIME: Sat Jun 30 09:01:32 2018
TRACE_ARRAY_MIN_INDEX: 
TRACE_ARRAY_MAX_INDEX: 
TRIM: 47 516
CHEM: 
DYE: 

END_COMMENT

BEGIN_DNA
n 5 2
n 3 13
n 3 19
n 5 27
n 5 37
n 2 46
n 2 58
n 2 80
n 5 90
n 5 100
n 5 118
n 4 125
n 3 147
n 3 154
n 3 161
n 4 174
n 5 181
n 5 195
n 5 219
n 5 231
n 5 238
n 5 249
a 11 259
n 10 267
n 5 280
n 5 293
n 5 302
n 5 315
t 25 327
g 58 342
c 32 354
a 58 368
c 29 382
c 14 393
t 11 405
n 5 416
n 6 427
n 7 438
c 16 449
c 11 454
t 38 464
t 58 477
g 58 491
a 30 504
c 35 513
c 43 525
t 18 534
t 12 538
c 21 545
c 15 550
n 10 556
g 52 570
t 62 582
g 62 595
c 47 607
t 24 617
t 12 622
n 10 629
c 13 633
g 56 644
c 56 655
c 33 666
a 23 675
c 62 685
g 62 697
g 62 711
c 62 724
g 56 736
c 47 748
t 25 758
t 25 763
n 5 769
c 13 773
t 59 783
c 59 797
t 59 808
t 62 821
g 62 833
t 62 844
c 59 856
c 59 867
g 47 879
c 59 889
g 62 902
c 62 914
t 59 925
n 10 934
c 18 939
t 55 949
t 55 961
t 55 974
g 55 986
t 55 999
t 55 1011
t 55 1023
t 55 1035
t 55 1047
g 52 1059
a 52 1072
g 55 1083
t 55 1095
a 52 1107
a 52 1119
c 52 1129
t 52 1141
g 52 1154
t 52 1168
a 55 1180
g 55 1192
c 55 1205
t 55 1218
t 55 1231
c 55 1244
t 55 1256
g 55 1268
t 55 1281
t 55 1294
c 55 1306
t 55 1318
c 55 1331
g 55 1343
c 55 1355
t 55 1368
g 55 1380
c 55 1393
t 55 1406
g 55 1418
t 55 1431
t 52 1444
t 55 1456
c 55 1467
t 55 1479
c 55 1491
c 55 1503
a 55 1514
t 55 1526
c 55 1538
t 55 1551
c 55 1564
c 55 1576
t 52 1588
g 52 1600
c 52 1614
t 55 1626
c 55 1638
c 55 1650
t 52 1662
g 52 1674
t 52 1688
c 55 1700
g 52 1712
a 52 1725
t 52 1736
g 52 1747
a 52 1761
c 52 1772
g 55 1784
c 55 1797
t 55 1810
c 55 1822
c 55 1834
a 55 1845
a 52 1856
c 55 1868
t 55 1881
t 52 1893
g 52 1905
c 52 1919
g 55 1931
c 55 1943
t 55 1956
g 55 1968
g 52 1981
t 52 1994
g 52 2005
t 55 2018
t 55 2030
c 52 2042
c 52 2054
a 52 2064
g 45 2075
g 35 2088
a 35 2103
g 52 2113
c 55 2126
t 52 2139
c 52 2151
c 52 2162
t 55 2175
g 55 2187
c 55 2200
t 55 2212
g 55 2224
a 52 2237
t 52 2249
g 52 2260
c 55 2273
t 55 2285
t 55 2297
c 52 2309
a 52 2320
a 52 2330
a 55 2342
g 55 2354
c 55 2366
c 55 2378
a 55 2389
a 55 2401
c 55 2413
a 52 2424
g 52 2435
a 52 2449
t 55 2461
c 55 2473
t 55 2485
t 55 2497
g 55 2509
c 55 2522
t 55 2534
g 52 2546
a 52 2559
t 55 2570
g 55 2582
c 55 2594
t 55 2606
t 55 2618
g 52 2630
a 52 2643
c 52 2654
a 52 2664
t 55 2676
g 55 2688
c 55 2700
t 55 2713
c 55 2725
c 55 2737
t 55 2749
g 52 2761
c 52 2774
a 55 2785
g 52 2796
c 52 2808
t 52 2821
g 52 2832
g 55 2845
g 55 2857
c 55 2869
t 55 2881
t 55 2893
c 55 2905
a 55 2916
t 55 2927
g 55 2939
c 55 2951
t 55 2964
g 55 2976
t 55 2988
c 55 3000
g 55 3012
g 55 3024
g 52 3037
a 52 3049
g 52 3060
a 52 3073
g 55 3084
c 55 3096
t 55 3108
g 52 3119
c 55 3131
t 52 3144
c 55 3156
g 55 3167
t 55 3179
g 52 3191
c 52 3204
t 55 3215
g 55 3227
c 55 3239
c 55 3251
g 55 3263
c 55 3275
t 52 3287
g 52 3298
a 52 3311
a 55 3323
a 55 3334
c 55 3345
t 55 3357
c 55 3369
t 55 3381
t 55 3393
c 55 3405
g 55 3416
a 52 3428
t 52 3439
c 52 3452
a 52 3462
g 55 3474
g 52 3486
a 52 3499
g 55 3510
c 55 3522
t 55 3534
g 55 3546
c 55 3558
c 55 3570
t 55 3582
c 55 3594
t 52 3606
g 52 3617
g 52 3630
a 55 3642
t 55 3653
c 55 3665
t 55 3677
g 55 3689
c 55 3700
t 55 3712
g 55 3724
t 55 3736
t 55 3748
t 55 3760
c 55 3772
t 55 3783
g 55 3795
c 55 3807
t 55 3819
t 55 3831
g 55 3843
a 55 3855
g 52 3866
g 55 3878
g 52 3891
c 55 3903
c 55 3914
a 52 3925
g 52 3936
a 52 3949
a 55 3961
g 55 3972
c 55 3984
t 55 3996
c 55 4008
c 55 4020
t 52 4031
g 55 4043
c 55 4056
t 55 4068
g 55 4080
c 55 4092
a 55 4103
g 52 4114
c 52 4126
t 52 4139
g 52 4150
a 52 4163
t 55 4174
g 55 4186
c 55 4198
t 55 4210
c 55 4222
a 55 4233
c 52 4244
g 55 4256
c 52 4269
t 52 4281
g 52 4292
g 55 4305
g 55 4317
c 52 4330
c 52 4342
g 52 4353
g 55 4366
g 55 4378
t 55 4390
c 55 4402
t 55 4414
g 55 4426
t 55 4438
c 55 4450
g 55 4462
g 52 4474
c 52 4487
g 55 4498
c 55 4510
c 55 4522
a 52 4533
g 52 4544
g 52 4557
g 52 4568
c 55 4581
g 55 4593
a 52 4606
a 55 4618
c 55 4629
t 55 4641
g 55 4653
g 52 4666
t 52 4678
g 40 4689
a 40 4703
t 52 4713
c 52 4726
c 55 4737
a 55 4748
c 52 4760
a 52 4771
c 52 4784
g 52 4795
c 52 4808
a 55 4820
g 52 4831
g 55 4843
t 55 4856
c 55 4868
c 55 4880
a 55 4891
t 55 4903
a 52 4915
g 52 4926
g 55 4939
g 52 4951
a 52 4964
t 52 4975
g 55 4987
g 52 5000
c 55 5012
a 52 5023
g 55 5035
a 52 5048
a 52 5061
g 55 5072
g 55 5084
t 52 5095
g 55 5107
g 55 5120
c 55 5132
a 52 5144
c 52 5155
t 55 5168
t 55 5180
g 52 5192
c 52 5205
a 55 5216
g 55 5228
t 55 5240
g 55 5252
g 52 5265
c 52 5278
a 55 5289
g 55 5301
c 55 5313
g 55 5325
c 52 5337
c 52 5350
a 55 5361
c 55 5373
a 52 5384
c 55 5396
t 55 5409
c 55 5421
a 55 5433
c 55 5444
a 55 5456
t 52 5468
c 52 5481
a 55 5492
a 55 5504
c 55 5516
a 55 5527
g 52 5539
g 45 5551
a 45 5566
g 52 5577
g 55 5589
a 52 5602
a 55 5614
t 52 5625
g 55 5637
t 55 5650
g 55 5662
g 55 5675
t 55 5687
t 55 5699
g 55 5712
a 55 5724
c 55 5736
t 55 5748
c 52 5761
c 55 5773
a 52 5784
g 55 5796
a 55 5809
t 55 5821
g 55 5833
g 55 5846
c 55 5858
t 55 5870
t 55 5882
g 52 5894
a 40 5907
g 45 5917
a 40 5929
a 22 5939
n 2 5952
t 14 5962
c 20 5976
c 36 5988
c 20 5999
a 20 6011
a 20 6018
g 40 6029
t 42 6042
g 41 6056
g 41 6069
c 14 6081
a 14 6093
END_DNA

END_SEQUENCE
