# Supplementary material for: hdac4 mediates perichondral ossification and pharyngeal skeleton development in the zebrafish
Source: PeerJ. 2019 Jan 8;7:e6167. doi: 10.7717/peerj.6167 (PMC6329341; doi:10.7717/peerj.6167)
Supplement: Data S2 — Sequencing files of wild-type and mutant sibling cDNA sequenced from adult fin amputations. [file peerj-07-6167-s002.zip › WT6R_PREMIX_AJQV06_2.seq]

>WT6R_PREMIX Sample_Name=WT6R_PREMIX Chromat_id=8374475 Read_id=8300251 Version=1 Length=517
NNNNNNNNNNNNNNNNNNNNNNANNNNNTGCACCTNNNCCTTGACCTTCCNGTGCTTNCGCCACGGCGCTTNCTCTTGTCCGCGCTNCTTTGTTTTTGAGTAACTGTAGCTTCTGTTCTCGCTGCTGTTTCTCCATCTCCTGCTCCTGTCGATGACGCTCCAACTTGCGCTGGTGTTCCAGGAGCTCCTGCTGATGCTTCAAAGCCAACAGATCTTGCTGATGCTTGACATGCTCCTGCAGCTGGGCTTCATGCTGTCGGGAGAGCTGCTCGTGCTGCCGCTGAAACTCTTCGATCAGGAGCTGCCTCTGGATCTGCTGTTTCTGCTTGAGGGCCAGAAGCTCCTGCTGCAGCTGATGCTCACGCTGGGCCGGGTCTGTCGGCGCCAGGGCGAACTGGTGATCCACACGCAGGTCCATAGGGATGGCAGAAGGTGGCACTTGCAGTGGCAGCGCCACACTCACATCAACAGGAGGAATGTGGTTGACTCCAGATGGCTTGAGAANTCCCAAGTGGCA
