# Supplementary material for: hdac4 mediates perichondral ossification and pharyngeal skeleton development in the zebrafish
Source: PeerJ. 2019 Jan 8;7:e6167. doi: 10.7717/peerj.6167 (PMC6329341; doi:10.7717/peerj.6167)
Supplement: Data S2 — Sequencing files of wild-type and mutant sibling cDNA sequenced from adult fin amputations. [file peerj-07-6167-s002.zip › mut6RH_PREMIX_AJQV07_3.phd.1]

BEGIN_SEQUENCE mut6RH_PREMIX_D11_1530363197069.ab1

BEGIN_COMMENT

CHROMAT_FILE: mut6RH_PREMIX_D11_1530363197069.ab1
ABI_THUMBPRINT: 
BASECALLER_VERSION: KB 1.4.0
BASECALLER_NAME: ABI basecaller
QUALITY_LEVELS: 50
TIME: Sat Jun 30 09:01:32 2018
TRACE_ARRAY_MIN_INDEX: 
TRACE_ARRAY_MAX_INDEX: 
TRIM: 82 531
CHEM: 
DYE: 

END_COMMENT

BEGIN_DNA
n 5 2
n 3 13
n 5 28
n 4 42
n 3 49
n 3 58
n 4 69
n 4 80
n 7 99
n 5 114
n 4 123
n 5 143
n 7 156
n 6 169
n 5 179
n 5 189
n 5 213
n 5 225
n 5 242
n 8 257
n 5 271
n 7 279
c 29 293
c 29 305
t 29 315
g 54 330
c 26 343
a 58 355
c 28 369
n 10 379
t 12 390
n 10 402
n 8 412
n 7 422
n 5 437
t 16 447
t 24 460
g 47 474
a 32 486
n 5 494
n 10 505
n 10 515
n 5 525
n 7 537
n 5 550
t 12 561
g 30 575
c 16 585
t 13 595
c 14 610
g 14 621
c 18 631
c 36 642
a 30 650
c 59 661
g 62 673
g 49 685
c 24 698
g 19 710
c 21 721
c 11 732
c 12 744
n 10 755
n 10 767
n 10 778
n 9 790
n 10 804
t 13 814
n 9 825
n 8 833
a 11 843
n 8 858
n 7 870
n 9 881
t 13 892
g 19 903
n 7 916
n 9 928
t 20 939
g 11 952
n 10 962
t 11 973
t 22 984
n 9 996
g 20 1009
g 21 1021
a 11 1031
n 9 1042
n 8 1053
g 20 1066
c 11 1077
a 12 1087
n 7 1099
g 20 1108
n 7 1120
n 5 1130
n 7 1143
c 52 1154
t 52 1167
t 52 1180
c 28 1192
t 28 1205
g 52 1218
t 52 1232
t 52 1245
c 52 1257
t 55 1270
c 52 1282
g 45 1294
c 45 1307
t 52 1321
g 45 1333
c 52 1346
t 52 1360
g 52 1372
t 52 1387
t 52 1401
t 55 1414
c 55 1426
t 55 1439
c 45 1451
c 45 1464
a 40 1475
t 45 1487
c 52 1501
t 52 1514
c 52 1527
c 55 1539
t 52 1552
g 52 1564
t 52 1579
t 52 1593
t 55 1605
c 55 1617
t 52 1629
g 52 1642
t 52 1655
t 55 1668
c 55 1680
t 55 1692
c 55 1704
g 55 1716
c 55 1729
t 55 1742
g 55 1754
c 55 1767
t 55 1780
g 55 1792
t 55 1805
t 55 1818
t 55 1830
c 55 1842
t 55 1854
c 55 1865
c 55 1877
a 55 1888
t 55 1900
c 55 1912
t 55 1925
c 55 1937
c 52 1949
t 52 1962
g 52 1973
t 52 1987
t 55 2000
t 55 2012
c 52 2024
g 52 2035
a 52 2048
t 52 2059
g 55 2071
a 52 2084
c 52 2096
g 52 2107
c 55 2120
t 55 2133
c 55 2145
c 55 2157
a 52 2168
a 52 2179
c 55 2192
t 55 2204
t 55 2217
g 55 2229
c 55 2242
g 55 2254
c 55 2267
t 55 2280
g 55 2292
g 52 2305
t 52 2318
g 52 2329
t 55 2342
t 55 2354
c 55 2366
c 55 2378
a 52 2389
g 45 2400
g 45 2414
a 45 2429
g 52 2440
c 55 2453
t 55 2466
c 55 2479
c 55 2491
t 52 2504
g 52 2516
c 52 2530
t 52 2543
g 52 2554
a 52 2568
t 52 2580
g 52 2591
c 55 2604
t 55 2616
t 52 2629
c 55 2641
a 55 2652
a 55 2663
a 55 2675
g 55 2687
c 52 2699
c 52 2712
a 52 2722
a 52 2734
c 52 2747
a 52 2758
g 52 2769
a 55 2782
t 55 2794
c 55 2807
t 55 2819
t 55 2831
g 55 2843
c 55 2856
t 55 2868
g 52 2880
a 52 2893
t 55 2904
g 55 2916
c 55 2928
t 55 2940
t 55 2952
g 52 2964
a 52 2977
c 55 2988
a 55 2999
t 52 3010
g 55 3022
c 55 3035
t 52 3047
c 52 3060
c 55 3071
t 55 3083
g 52 3095
c 52 3108
a 52 3119
g 52 3130
c 55 3143
t 55 3155
g 55 3167
g 55 3179
g 55 3192
c 55 3204
t 55 3216
t 52 3228
c 52 3240
a 52 3250
t 52 3261
g 55 3273
c 55 3286
t 55 3298
g 55 3310
t 52 3322
c 52 3335
g 55 3346
g 52 3358
g 40 3370
a 40 3384
g 52 3394
a 52 3407
g 55 3418
c 55 3429
t 55 3441
g 55 3453
c 55 3465
t 52 3477
c 52 3490
g 55 3501
t 55 3513
g 55 3525
c 55 3537
t 55 3549
g 55 3561
c 55 3573
c 55 3585
g 52 3596
c 52 3608
t 40 3621
g 40 3631
a 52 3645
a 55 3656
a 55 3667
c 55 3678
t 55 3690
c 55 3702
t 55 3714
t 55 3726
c 55 3738
g 55 3749
a 55 3761
t 55 3772
c 55 3784
a 55 3795
g 52 3807
g 52 3818
a 52 3832
g 52 3843
c 52 3854
t 52 3867
g 55 3878
c 55 3890
c 55 3902
t 55 3914
c 55 3926
t 55 3937
g 55 3949
g 52 3961
a 52 3974
t 55 3985
c 55 3997
t 55 4008
g 55 4020
c 55 4032
t 55 4044
g 55 4056
t 55 4067
t 55 4079
t 55 4091
c 55 4103
t 55 4114
g 55 4126
c 55 4138
t 55 4150
t 52 4162
g 52 4173
a 52 4186
g 55 4197
g 55 4209
g 55 4221
c 55 4233
c 55 4244
a 52 4255
g 52 4266
a 52 4279
a 55 4291
g 55 4302
c 55 4314
t 55 4326
c 55 4338
c 55 4350
t 52 4361
g 52 4373
c 52 4386
t 55 4397
g 55 4409
c 55 4421
a 55 4432
g 55 4444
c 55 4456
t 52 4468
g 52 4479
a 52 4492
t 52 4503
g 52 4514
c 52 4527
t 55 4538
c 55 4550
a 55 4561
c 52 4573
g 52 4584
c 55 4597
t 55 4609
g 55 4621
g 55 4633
g 52 4645
c 52 4658
c 55 4669
g 55 4681
g 55 4693
g 55 4706
t 55 4718
c 55 4730
t 55 4741
g 55 4753
t 55 4765
c 52 4777
g 52 4788
g 52 4801
c 52 4813
g 45 4824
c 45 4837
c 45 4849
a 52 4860
g 52 4870
g 55 4883
g 52 4895
c 52 4908
g 52 4918
a 55 4931
a 55 4943
c 55 4955
t 52 4966
g 52 4978
g 52 4991
t 52 5002
g 52 5014
a 52 5027
t 55 5038
c 52 5050
c 52 5062
a 52 5072
c 55 5084
a 55 5095
c 55 5107
g 55 5119
c 55 5131
a 52 5143
g 45 5154
g 52 5166
t 55 5179
c 55 5191
c 55 5203
a 55 5214
t 55 5225
a 55 5237
g 55 5249
g 55 5261
g 52 5274
a 52 5287
t 52 5297
g 55 5310
g 55 5322
c 55 5334
a 52 5346
g 52 5357
a 52 5370
a 52 5383
g 55 5394
g 55 5406
t 52 5417
g 55 5429
g 52 5442
c 55 5454
a 55 5465
c 55 5477
t 55 5489
t 55 5502
g 52 5514
c 52 5527
a 55 5538
g 52 5549
t 55 5561
g 55 5574
g 52 5587
c 55 5599
a 52 5610
g 55 5622
c 55 5635
g 55 5647
c 55 5659
c 55 5671
a 55 5682
c 55 5694
a 52 5706
c 52 5717
t 55 5730
c 55 5742
a 55 5754
c 55 5766
a 52 5777
t 52 5789
c 52 5802
a 55 5813
a 55 5825
c 55 5837
a 55 5849
g 52 5861
g 52 5873
a 52 5887
g 55 5899
g 55 5911
a 52 5924
a 52 5936
t 52 5947
g 55 5960
t 55 5972
g 55 5984
g 55 5997
t 55 6009
t 55 6022
g 55 6034
a 55 6047
c 55 6059
t 55 6071
c 52 6083
c 52 6096
a 52 6107
g 55 6119
a 55 6132
t 55 6144
g 55 6156
g 52 6169
c 52 6181
t 52 6193
t 55 6206
g 55 6218
a 55 6230
g 52 6242
a 52 6255
a 20 6266
g 20 6277
t 20 6291
c 35 6303
c 35 6315
c 52 6327
a 52 6340
g 55 6353
t 55 6367
g 55 6380
g 45 6393
c 15 6405
END_DNA

END_SEQUENCE
