# Supplementary material for: hdac4 mediates perichondral ossification and pharyngeal skeleton development in the zebrafish
Source: PeerJ. 2019 Jan 8;7:e6167. doi: 10.7717/peerj.6167 (PMC6329341; doi:10.7717/peerj.6167)
Supplement: Data S2 — Sequencing files of wild-type and mutant sibling cDNA sequenced from adult fin amputations. [file peerj-07-6167-s002.zip › mut3FH_PREMIX_AJQV08_4.phd.1]

BEGIN_SEQUENCE mut3FH_PREMIX_E11_1530363193856.ab1

BEGIN_COMMENT

CHROMAT_FILE: mut3FH_PREMIX_E11_1530363193856.ab1
ABI_THUMBPRINT: 
BASECALLER_VERSION: KB 1.4.0
BASECALLER_NAME: ABI basecaller
QUALITY_LEVELS: 50
TIME: Sat Jun 30 09:01:32 2018
TRACE_ARRAY_MIN_INDEX: 
TRACE_ARRAY_MAX_INDEX: 
TRIM: 10 656
CHEM: 
DYE: 

END_COMMENT

BEGIN_DNA
n 2 2
n 5 13
n 5 22
n 3 32
n 4 53
n 4 63
n 4 76
n 4 86
n 5 104
n 7 121
n 5 142
n 5 151
n 5 165
n 7 178
c 15 189
c 36 203
n 6 216
g 18 227
n 10 245
t 24 258
g 20 270
n 2 281
t 19 286
g 20 296
t 55 308
g 52 319
a 22 331
g 45 341
t 55 353
g 55 365
t 52 376
g 52 387
g 52 401
c 52 412
g 52 423
c 52 436
t 52 448
g 52 459
c 40 472
c 45 484
a 40 493
c 40 502
t 52 515
g 52 527
c 40 541
a 55 552
a 40 562
g 52 573
t 52 587
g 55 599
c 52 612
c 52 624
a 52 634
c 52 645
c 52 657
t 55 671
t 55 685
c 52 698
t 52 711
g 52 722
c 40 736
c 52 748
a 52 758
t 55 770
c 55 782
c 55 795
c 55 807
t 55 820
a 55 832
t 52 844
g 52 856
g 35 870
a 35 885
c 52 895
c 55 908
t 52 920
g 52 933
c 52 947
g 52 959
t 52 974
g 52 986
t 52 1000
g 52 1012
g 40 1026
a 40 1040
t 52 1050
c 52 1063
a 52 1074
c 52 1085
c 52 1098
a 45 1109
g 52 1122
t 52 1137
t 52 1151
c 55 1164
g 55 1176
c 55 1189
c 55 1201
c 55 1214
t 52 1227
g 52 1239
g 52 1253
c 52 1267
g 52 1279
c 52 1293
c 52 1305
g 52 1317
a 52 1331
c 55 1343
a 45 1354
g 45 1365
a 45 1380
c 52 1391
c 55 1404
c 52 1416
g 52 1428
g 52 1443
c 52 1457
c 52 1470
c 55 1482
a 52 1493
g 55 1505
c 55 1518
g 52 1531
t 52 1545
g 52 1557
a 52 1571
g 52 1582
c 55 1595
a 55 1607
t 55 1619
c 55 1631
a 52 1643
g 52 1655
c 55 1669
t 55 1682
g 55 1695
c 52 1708
a 52 1720
g 52 1731
c 52 1745
a 52 1757
g 45 1768
g 45 1781
a 45 1796
g 52 1807
c 52 1820
t 52 1834
t 55 1846
c 55 1859
t 52 1871
g 52 1883
g 52 1897
c 55 1910
c 55 1922
c 55 1934
t 52 1947
c 55 1959
a 55 1970
a 52 1982
g 52 1993
c 52 2007
a 52 2019
g 52 2030
a 55 2043
a 52 2056
a 55 2068
c 55 2079
a 52 2091
g 52 2102
c 52 2116
a 55 2128
g 55 2140
a 55 2153
t 55 2165
c 52 2178
c 55 2190
a 52 2201
g 52 2213
a 52 2227
g 52 2239
g 52 2251
c 52 2265
a 52 2276
g 55 2288
c 55 2301
t 55 2314
c 55 2327
c 55 2339
t 52 2351
g 52 2363
a 52 2377
t 55 2389
c 55 2401
g 55 2413
a 52 2426
a 52 2438
g 52 2449
a 55 2462
g 55 2474
t 55 2486
t 55 2498
t 55 2510
c 55 2522
a 52 2533
g 55 2545
c 52 2558
g 52 2570
g 52 2584
c 52 2597
a 52 2608
g 52 2619
c 55 2632
a 55 2644
c 55 2656
g 55 2668
a 55 2681
g 55 2693
c 52 2706
a 52 2718
g 52 2729
c 55 2742
t 55 2755
c 55 2767
t 55 2780
c 55 2792
c 55 2804
c 52 2816
g 52 2827
a 52 2840
c 55 2852
a 52 2863
g 52 2875
c 52 2888
a 55 2899
t 55 2911
g 55 2923
a 55 2936
a 55 2948
g 55 2960
c 55 2972
c 52 2985
c 55 2997
a 55 3008
g 55 3020
c 55 3032
t 55 3045
g 55 3057
c 52 3070
a 52 3082
g 40 3092
g 52 3105
a 52 3119
g 55 3130
c 55 3142
a 55 3154
t 52 3165
g 55 3177
t 52 3190
c 55 3202
a 52 3213
a 52 3224
g 52 3237
c 52 3250
a 55 3261
t 55 3273
c 55 3285
a 55 3297
g 55 3309
c 55 3321
a 55 3333
a 52 3344
g 55 3356
a 55 3369
t 55 3381
c 52 3393
t 52 3404
g 55 3417
t 55 3430
t 55 3442
g 55 3454
g 55 3467
c 55 3479
t 55 3491
t 55 3503
t 55 3515
g 52 3527
a 52 3540
a 55 3551
g 55 3562
c 55 3574
a 55 3586
t 55 3597
c 55 3609
a 52 3621
g 52 3632
c 52 3645
a 52 3657
g 52 3668
g 52 3681
a 52 3694
g 52 3705
c 55 3718
t 55 3730
c 55 3742
c 55 3754
t 55 3766
g 55 3778
g 52 3791
a 52 3804
a 55 3815
c 55 3826
a 55 3837
c 55 3849
c 55 3861
a 52 3872
g 55 3884
c 55 3897
g 52 3909
c 52 3922
a 55 3933
a 52 3944
g 55 3956
t 52 3969
t 52 3981
g 52 3992
g 55 4005
a 52 4018
g 52 4030
c 52 4041
g 55 4054
t 55 4066
c 55 4078
a 52 4089
t 52 4100
c 52 4113
g 52 4124
a 52 4137
a 55 4149
a 55 4160
c 55 4172
a 52 4183
g 52 4194
g 40 4207
a 40 4221
g 40 4231
a 40 4245
t 52 4255
g 55 4267
g 52 4280
a 52 4293
g 55 4304
a 55 4316
a 55 4328
a 55 4340
c 55 4351
a 52 4363
g 52 4374
c 52 4387
a 52 4399
g 52 4410
c 55 4423
g 55 4435
a 55 4447
g 55 4459
a 55 4471
a 55 4483
c 55 4495
a 52 4506
g 52 4517
a 52 4530
a 55 4542
a 55 4553
c 55 4565
a 52 4576
g 52 4587
g 40 4600
a 40 4614
g 40 4624
a 40 4638
t 52 4648
g 55 4660
g 52 4673
a 52 4686
g 55 4697
a 55 4709
a 55 4721
a 55 4733
c 55 4744
a 52 4755
g 55 4767
c 52 4780
a 52 4792
g 52 4803
c 52 4816
g 52 4827
a 55 4840
g 55 4852
a 55 4864
a 55 4876
c 55 4888
a 52 4899
g 52 4910
a 52 4923
a 55 4935
g 55 4946
c 55 4958
t 55 4970
a 55 4981
c 55 4993
a 55 5004
g 55 5016
t 52 5028
t 52 5041
a 55 5052
c 55 5064
t 55 5076
c 55 5088
a 55 5099
a 55 5110
a 55 5122
a 55 5134
a 55 5146
c 55 5157
a 55 5168
a 55 5180
a 52 5192
g 52 5203
a 55 5216
g 55 5228
c 55 5240
g 55 5252
c 55 5264
g 55 5276
g 52 5288
a 52 5301
c 55 5312
a 55 5323
a 52 5335
g 52 5346
a 55 5359
g 55 5371
a 55 5383
g 55 5395
c 55 5407
g 55 5419
c 55 5431
c 55 5443
g 55 5455
t 55 5467
g 55 5479
g 52 5491
c 52 5504
g 55 5515
a 55 5527
g 55 5539
c 55 5551
a 55 5563
c 55 5574
t 55 5586
g 52 5598
a 52 5611
g 52 5622
g 55 5634
t 52 5647
c 52 5659
a 52 5669
a 52 5681
g 52 5692
a 52 5705
t 52 5716
g 52 5728
a 52 5741
g 52 5752
g 52 5764
t 52 5777
t 52 5788
g 52 5800
c 52 5813
a 55 5824
g 52 5835
g 52 5847
a 52 5861
g 55 5872
t 55 5884
t 55 5896
c 55 5908
g 55 5920
t 55 5932
c 55 5944
c 55 5956
t 55 5968
c 55 5980
a 55 5991
a 55 6002
t 55 6014
a 55 6026
a 52 6038
g 52 6049
a 52 6062
a 55 6074
g 55 6085
a 55 6097
a 55 6109
a 55 6121
g 55 6132
c 55 6144
g 55 6156
c 55 6168
t 55 6180
g 55 6192
g 55 6205
c 55 6217
c 55 6229
c 55 6241
a 52 6252
g 52 6264
a 52 6277
g 52 6288
g 52 6300
a 52 6313
g 55 6324
t 55 6336
c 46 6348
t 22 6359
c 14 6371
a 14 6382
a 20 6394
c 52 6406
c 52 6419
a 52 6430
c 55 6443
t 55 6455
g 55 6467
c 21 6480
n 2 6492
t 22 6505
g 52 6517
c 52 6530
c 55 6541
c 55 6553
a 52 6564
g 52 6576
c 52 6589
g 52 6600
a 55 6613
c 55 6625
c 55 6637
c 55 6649
a 55 6660
c 52 6672
g 52 6683
c 55 6696
t 55 6709
a 55 6721
c 55 6733
t 52 6744
g 55 6756
g 52 6769
t 52 6782
a 55 6793
c 55 6805
g 55 6817
g 55 6829
g 52 6842
c 52 6855
g 52 6866
c 52 6880
c 52 6892
g 52 6903
t 55 6916
g 55 6928
g 52 6941
c 52 6953
g 52 6964
a 55 6977
g 52 6990
c 55 7002
a 55 7013
c 55 7025
t 55 7037
g 52 7049
a 52 7062
g 52 7073
g 55 7086
t 52 7099
c 55 7111
a 55 7122
a 52 7134
g 52 7145
a 52 7159
t 52 7170
g 55 7182
a 55 7195
g 55 7207
g 52 7219
t 52 7232
t 52 7243
g 55 7256
c 55 7268
a 52 7280
g 52 7291
g 52 7304
a 52 7318
g 52 7329
t 55 7342
t 52 7354
c 52 7367
g 52 7378
t 55 7391
c 52 7403
c 52 7416
t 52 7427
c 52 7440
a 52 7451
a 52 7462
t 55 7475
a 55 7487
a 55 7499
g 55 7511
a 52 7523
a 52 7536
g 52 7547
a 55 7560
a 55 7572
a 55 7584
g 55 7596
c 55 7608
g 55 7620
c 55 7633
t 55 7645
g 55 7657
g 55 7670
c 55 7683
c 52 7695
c 52 7708
a 52 7719
g 52 7730
a 52 7744
g 45 7755
g 45 7766
a 45 7779
g 43 7790
t 20 7802
c 18 7813
c 14 7828
a 14 7840
a 14 7852
a 15 7864
c 20 7878
c 35 7891
a 35 7904
c 45 7916
t 43 7929
g 39 7941
c 20 7955
a 20 7966
END_DNA

END_SEQUENCE
