# Supplementary material for: hdac4 mediates perichondral ossification and pharyngeal skeleton development in the zebrafish
Source: PeerJ. 2019 Jan 8;7:e6167. doi: 10.7717/peerj.6167 (PMC6329341; doi:10.7717/peerj.6167)
Supplement: Data S2 — Sequencing files of wild-type and mutant sibling cDNA sequenced from adult fin amputations. [file peerj-07-6167-s002.zip › mut3FL_PREMIX_AJQV09_5.phd.1]

BEGIN_SEQUENCE mut3FL_PREMIX_F11_1530363190783.ab1

BEGIN_COMMENT

CHROMAT_FILE: mut3FL_PREMIX_F11_1530363190783.ab1
ABI_THUMBPRINT: 
BASECALLER_VERSION: KB 1.4.0
BASECALLER_NAME: ABI basecaller
QUALITY_LEVELS: 50
TIME: Sat Jun 30 09:01:33 2018
TRACE_ARRAY_MIN_INDEX: 
TRACE_ARRAY_MAX_INDEX: 
TRIM: 7 534
CHEM: 
DYE: 

END_COMMENT

BEGIN_DNA
n 3 2
n 5 13
n 5 24
n 3 36
n 4 61
n 4 70
n 5 85
n 4 100
n 7 119
n 7 137
n 5 157
n 6 177
n 5 192
c 13 198
n 7 214
g 28 226
t 32 243
t 36 257
g 14 268
a 12 280
t 22 285
g 20 295
t 52 307
g 45 319
a 22 331
g 45 341
t 45 354
g 55 365
t 52 377
g 52 389
g 52 403
c 55 414
g 55 426
c 52 438
t 52 451
g 52 462
c 40 475
c 45 487
a 40 496
c 52 507
t 45 520
g 45 531
c 45 546
a 55 557
a 52 568
g 52 579
t 52 593
g 55 605
c 52 618
c 52 630
a 52 641
c 35 651
c 52 664
t 52 679
t 55 693
c 55 706
t 55 719
g 55 731
c 52 744
c 55 756
a 55 767
t 55 779
c 55 791
c 55 804
c 55 816
t 55 829
a 55 842
t 52 854
g 45 866
g 35 880
a 35 893
c 52 906
c 55 918
t 55 931
g 52 944
c 45 958
g 45 970
t 45 986
g 52 998
t 52 1012
g 52 1024
g 40 1038
a 40 1052
t 52 1062
c 52 1075
a 52 1086
c 52 1097
c 55 1110
a 45 1122
g 45 1134
t 52 1150
t 52 1164
c 55 1177
g 55 1189
c 55 1202
c 55 1215
c 55 1227
t 52 1240
g 52 1252
g 52 1267
c 52 1281
g 55 1293
c 55 1306
c 52 1319
g 52 1331
a 52 1345
c 55 1357
a 45 1368
g 45 1379
a 52 1394
c 55 1406
c 55 1418
c 52 1430
g 55 1443
g 55 1457
c 52 1471
c 52 1484
c 55 1496
a 52 1507
g 52 1519
c 52 1533
g 52 1545
t 52 1559
g 45 1571
a 45 1586
g 52 1597
c 52 1610
a 52 1622
t 52 1633
c 52 1646
a 52 1657
g 55 1670
c 52 1683
t 52 1697
g 52 1709
c 52 1723
a 52 1734
g 55 1746
c 55 1759
a 55 1771
g 52 1783
g 35 1796
a 35 1811
g 40 1821
c 52 1835
t 55 1848
t 55 1860
c 55 1873
t 52 1885
g 52 1897
g 52 1911
c 55 1924
c 55 1936
c 55 1948
t 52 1961
c 55 1973
a 55 1984
a 52 1995
g 55 2007
c 55 2020
a 55 2032
g 55 2044
a 55 2057
a 55 2069
a 55 2081
c 55 2092
a 55 2104
g 55 2116
c 52 2129
a 52 2141
g 52 2152
a 52 2166
t 55 2178
c 52 2190
c 52 2203
a 52 2214
g 55 2226
a 55 2239
g 55 2251
g 55 2264
c 52 2277
a 52 2289
g 52 2300
c 55 2313
t 55 2326
c 55 2338
c 55 2351
t 55 2363
g 55 2375
a 55 2388
t 52 2400
c 52 2413
g 52 2424
a 52 2437
a 52 2449
g 52 2460
a 55 2473
g 55 2485
t 55 2497
t 55 2509
t 55 2521
c 55 2533
a 55 2544
g 55 2556
c 52 2568
g 52 2580
g 52 2594
c 55 2606
a 52 2618
g 52 2629
c 52 2642
a 55 2654
c 52 2665
g 55 2677
a 55 2690
g 55 2702
c 55 2715
a 55 2727
g 55 2739
c 55 2751
t 55 2764
c 55 2776
t 55 2788
c 55 2800
c 55 2812
c 52 2824
g 52 2835
a 52 2848
c 55 2860
a 52 2871
g 52 2882
c 52 2895
a 55 2906
t 55 2918
g 55 2930
a 55 2943
a 55 2955
g 55 2967
c 55 2979
c 55 2991
c 55 3003
a 55 3014
g 55 3026
c 52 3038
t 52 3051
g 52 3062
c 52 3076
a 55 3087
g 52 3098
g 52 3110
a 52 3124
g 55 3135
c 55 3147
a 55 3158
t 52 3169
g 55 3181
t 52 3194
c 55 3206
a 55 3217
a 52 3228
g 55 3240
c 52 3253
a 55 3265
t 55 3276
c 55 3288
a 55 3300
g 55 3312
c 55 3324
a 55 3336
a 52 3347
g 52 3359
a 52 3372
t 55 3383
c 52 3395
t 52 3406
g 52 3419
t 52 3432
t 52 3443
g 52 3455
g 52 3469
c 55 3480
t 55 3492
t 55 3504
t 52 3516
g 52 3527
a 52 3540
a 55 3551
g 55 3563
c 55 3575
a 52 3586
t 52 3597
c 52 3610
a 52 3621
g 52 3632
c 52 3645
a 52 3657
g 52 3668
g 52 3681
a 52 3694
g 55 3705
c 55 3717
t 55 3729
c 55 3741
c 55 3753
t 55 3765
g 55 3777
g 52 3790
a 52 3803
a 55 3814
c 55 3825
a 55 3836
c 55 3847
c 55 3859
a 52 3871
g 52 3882
c 55 3895
g 52 3907
c 52 3920
a 55 3931
a 52 3942
g 52 3954
t 52 3967
t 52 3978
g 55 3990
g 52 4003
a 52 4016
g 55 4027
c 55 4039
g 55 4051
t 55 4063
c 55 4075
a 52 4086
t 52 4097
c 52 4110
g 52 4121
a 52 4134
a 55 4146
a 55 4157
c 55 4169
a 52 4180
g 52 4191
g 52 4204
a 52 4217
g 52 4228
a 52 4241
t 55 4252
g 55 4264
g 52 4276
a 52 4289
g 52 4300
a 52 4313
a 55 4325
a 55 4336
c 55 4347
a 52 4359
g 52 4370
c 52 4383
a 52 4395
g 52 4406
c 55 4419
g 55 4431
a 55 4443
g 55 4455
a 55 4467
a 52 4479
c 52 4491
a 52 4501
g 55 4513
a 52 4526
a 55 4538
a 55 4549
c 55 4561
a 52 4572
g 52 4583
g 40 4596
a 40 4610
g 52 4620
a 52 4633
t 52 4644
g 55 4656
g 52 4669
a 52 4682
g 55 4693
a 55 4705
a 55 4717
a 55 4729
c 55 4740
a 52 4751
g 55 4763
c 52 4776
a 52 4788
g 52 4799
c 55 4812
g 52 4824
a 52 4837
g 52 4848
a 52 4861
a 55 4873
c 55 4884
a 55 4895
g 55 4907
a 52 4919
a 52 4932
g 55 4943
c 55 4955
t 55 4967
a 55 4979
c 55 4991
a 52 5002
g 52 5013
t 55 5026
t 55 5038
a 55 5050
c 55 5062
t 55 5074
c 55 5086
a 55 5097
a 55 5108
a 55 5120
a 55 5132
a 55 5144
c 55 5156
a 52 5167
a 52 5178
a 52 5191
g 52 5202
a 55 5215
g 55 5227
c 55 5239
g 55 5251
c 55 5264
g 55 5276
g 55 5288
a 52 5301
c 52 5313
a 52 5323
a 52 5336
g 52 5347
a 55 5360
g 55 5372
a 55 5384
g 55 5396
c 55 5408
g 55 5420
c 55 5433
c 55 5445
g 55 5457
t 55 5469
g 55 5481
g 52 5494
c 52 5507
g 52 5518
a 55 5531
g 55 5543
c 55 5555
a 55 5567
c 55 5578
t 52 5590
g 52 5602
a 52 5616
g 52 5627
g 52 5640
t 52 5653
c 55 5664
a 55 5675
a 55 5687
g 52 5699
a 52 5712
t 52 5723
g 55 5735
a 55 5748
g 55 5760
g 55 5772
t 55 5785
t 55 5797
g 52 5809
c 52 5822
a 55 5833
g 52 5845
g 52 5857
a 52 5871
g 52 5882
t 55 5895
t 55 5907
c 55 5919
g 55 5932
t 55 5944
c 55 5956
c 55 5969
t 55 5981
c 55 5993
a 55 6004
a 55 6016
t 55 6028
a 55 6040
a 55 6052
g 55 6064
a 52 6077
a 52 6090
g 52 6101
a 55 6114
a 55 6126
a 55 6138
g 55 6150
c 55 6162
g 55 6174
c 55 6187
t 52 6199
g 52 6211
g 52 6225
c 55 6238
c 55 6250
c 55 6262
a 55 6274
g 55 6286
a 55 6299
g 52 6311
g 40 6323
a 40 6337
g 44 6347
t 35 6358
c 14 6371
n 2 6382
n 2 6393
a 28 6404
a 20 6414
c 14 6426
c 20 6436
c 55 6448
a 55 6460
c 55 6473
t 55 6486
g 46 6498
c 20 6511
a 20 6523
END_DNA

END_SEQUENCE
