# Supplementary material for: hdac4 mediates perichondral ossification and pharyngeal skeleton development in the zebrafish
Source: PeerJ. 2019 Jan 8;7:e6167. doi: 10.7717/peerj.6167 (PMC6329341; doi:10.7717/peerj.6167)
Supplement: Data S2 — Sequencing files of wild-type and mutant sibling cDNA sequenced from adult fin amputations. [file peerj-07-6167-s002.zip › mut3FL_PREMIX_AJQV09_5.seq]

>mut3FL_PREMIX Sample_Name=mut3FL_PREMIX Chromat_id=8374460 Read_id=8300293 Version=1 Length=535
NNNNNNNNNNNNNCNGTTGATGTGAGTGTGGCGCTGCCACTGCAAGTGCCACCTTCTGCCATCCCTATGGACCTGCGTGTGGATCACCAGTTCGCCCTGGCGCCGACAGACCCGGCCCAGCGTGAGCATCAGCTGCAGCAGGAGCTTCTGGCCCTCAAGCAGAAACAGCAGATCCAGAGGCAGCTCCTGATCGAAGAGTTTCAGCGGCAGCACGAGCAGCTCTCCCGACAGCATGAAGCCCAGCTGCAGGAGCATGTCAAGCATCAGCAAGATCTGTTGGCTTTGAAGCATCAGCAGGAGCTCCTGGAACACCAGCGCAAGTTGGAGCGTCATCGAAACAGGAGATGGAGAAACAGCAGCGAGAACAGAAACAGGAGATGGAGAAACAGCAGCGAGAACAGAAGCTACAGTTACTCAAAAACAAAGAGCGCGGACAAGAGAGCGCCGTGGCGAGCACTGAGGTCAAGATGAGGTTGCAGGAGTTCGTCCTCAATAAGAAGAAAGCGCTGGCCCAGAGGAGTCNNAACCCACTGCA
