# Supplementary material for: hdac4 mediates perichondral ossification and pharyngeal skeleton development in the zebrafish
Source: PeerJ. 2019 Jan 8;7:e6167. doi: 10.7717/peerj.6167 (PMC6329341; doi:10.7717/peerj.6167)
Supplement: Data S2 — Sequencing files of wild-type and mutant sibling cDNA sequenced from adult fin amputations. [file peerj-07-6167-s002.zip › mut6RL_PREMIX_AJQV10_6.phd.1]

BEGIN_SEQUENCE mut6RL_PREMIX_G11_1530363189145.ab1

BEGIN_COMMENT

CHROMAT_FILE: mut6RL_PREMIX_G11_1530363189145.ab1
ABI_THUMBPRINT: 
BASECALLER_VERSION: KB 1.4.0
BASECALLER_NAME: ABI basecaller
QUALITY_LEVELS: 50
TIME: Sat Jun 30 09:01:32 2018
TRACE_ARRAY_MIN_INDEX: 
TRACE_ARRAY_MAX_INDEX: 
TRIM: 15 536
CHEM: 
DYE: 

END_COMMENT

BEGIN_DNA
n 4 2
n 4 12
n 5 21
n 3 29
n 3 42
n 4 48
n 5 60
n 5 74
n 5 86
n 6 100
n 5 120
n 5 130
n 6 151
t 12 166
n 7 178
g 14 186
n 5 198
n 5 223
n 5 236
n 5 242
g 13 253
a 13 265
a 12 270
c 17 284
t 47 295
c 18 306
c 44 319
t 51 332
g 58 346
c 55 359
a 45 372
c 52 384
c 52 395
t 35 407
c 30 419
a 30 427
t 45 438
c 46 451
t 52 462
t 52 475
g 35 486
a 30 500
c 40 509
c 46 520
t 45 532
c 45 544
a 35 553
g 40 563
t 52 577
g 55 589
c 52 602
t 55 614
c 55 625
g 55 636
c 52 648
c 52 660
a 55 670
c 52 680
g 45 691
g 45 704
c 45 719
g 52 730
c 52 743
t 52 757
c 52 768
t 55 781
c 55 793
t 52 805
t 52 818
g 52 829
t 52 843
c 55 854
c 55 866
g 55 878
c 52 889
g 55 901
c 55 914
t 55 927
c 55 939
t 55 952
t 52 964
t 52 977
g 52 988
t 55 1001
t 55 1013
t 55 1026
t 52 1038
t 52 1050
g 45 1062
a 52 1075
g 55 1086
t 55 1098
a 52 1110
a 52 1121
c 52 1131
t 52 1143
g 52 1156
t 52 1170
a 55 1182
g 55 1194
c 55 1207
t 55 1220
t 55 1233
c 55 1245
t 55 1257
g 55 1270
t 55 1283
t 55 1295
c 55 1308
t 55 1320
c 55 1332
g 55 1344
c 55 1356
t 55 1369
g 55 1381
c 55 1394
t 55 1407
g 55 1419
t 55 1432
t 52 1444
t 52 1457
c 55 1468
t 55 1480
c 52 1492
c 52 1504
a 52 1514
t 55 1526
c 55 1539
t 55 1552
c 55 1564
c 55 1577
t 52 1589
g 52 1601
t 52 1615
t 52 1627
t 52 1640
c 52 1651
t 55 1663
g 55 1676
t 55 1688
t 55 1701
c 55 1713
t 55 1725
c 55 1737
g 55 1749
c 55 1761
t 55 1774
g 55 1786
c 52 1799
t 52 1812
g 52 1823
t 55 1836
t 55 1849
t 55 1861
c 55 1873
t 55 1885
c 55 1896
c 55 1908
a 55 1919
t 55 1931
c 55 1943
t 55 1956
c 55 1968
c 55 1980
t 55 1993
g 55 2005
t 55 2018
t 52 2031
t 55 2043
c 52 2054
g 52 2066
a 52 2079
t 52 2090
g 55 2102
a 52 2115
c 52 2127
g 52 2138
c 55 2151
t 55 2164
c 55 2176
c 55 2188
a 55 2199
a 52 2210
c 55 2222
t 55 2235
t 55 2247
g 55 2259
c 55 2272
g 55 2284
c 52 2297
t 52 2310
g 52 2321
g 55 2334
t 55 2347
g 55 2359
t 55 2371
t 55 2383
c 55 2395
c 55 2407
a 52 2418
g 52 2429
g 52 2442
a 52 2456
g 52 2467
c 55 2479
t 55 2492
c 55 2504
c 55 2516
t 55 2528
g 55 2540
c 55 2553
t 55 2565
g 52 2577
a 52 2590
t 55 2601
g 55 2613
c 55 2625
t 55 2637
t 55 2649
c 55 2661
a 55 2672
a 55 2683
a 55 2694
g 55 2706
c 52 2718
c 52 2731
a 52 2741
a 55 2753
c 55 2765
a 52 2776
g 52 2787
a 52 2801
t 55 2813
c 55 2825
t 55 2837
t 55 2849
g 55 2861
c 55 2874
t 55 2886
g 55 2898
a 55 2910
t 52 2922
g 52 2933
c 52 2946
t 55 2958
t 52 2969
g 52 2981
a 52 2994
c 55 3005
a 55 3016
t 52 3027
g 55 3039
c 55 3052
t 55 3064
c 52 3077
c 55 3089
t 52 3100
g 52 3112
c 52 3125
a 52 3136
g 52 3147
c 55 3160
t 55 3172
g 55 3184
g 55 3196
g 55 3209
c 55 3221
t 52 3233
t 52 3244
c 52 3257
a 52 3267
t 52 3278
g 55 3290
c 55 3303
t 55 3315
g 55 3327
t 55 3339
c 55 3351
g 55 3363
g 55 3375
g 52 3388
a 52 3401
g 52 3411
a 52 3424
g 55 3435
c 55 3447
t 52 3459
g 52 3470
c 55 3483
t 55 3495
c 55 3507
g 55 3519
t 52 3530
g 55 3542
c 52 3555
t 55 3567
g 55 3578
c 55 3590
c 55 3602
g 55 3614
c 55 3626
t 52 3638
g 52 3649
a 52 3662
a 55 3674
a 55 3685
c 55 3696
t 55 3708
c 55 3720
t 55 3732
t 55 3744
c 52 3756
g 52 3767
a 52 3780
t 55 3791
c 55 3803
a 52 3814
g 52 3825
g 52 3838
a 52 3851
g 52 3862
c 52 3873
t 52 3886
g 52 3897
c 52 3910
c 55 3922
t 55 3933
c 55 3945
t 55 3957
g 55 3969
g 52 3981
a 52 3994
t 55 4005
c 55 4017
t 55 4029
g 55 4040
c 55 4052
t 55 4064
g 55 4076
t 55 4088
t 55 4100
t 55 4112
c 55 4124
t 52 4135
g 52 4147
c 52 4160
t 55 4171
t 55 4183
g 55 4195
a 55 4207
g 52 4218
g 55 4230
g 52 4243
c 55 4255
c 55 4266
a 52 4277
g 52 4288
a 52 4301
a 55 4313
g 55 4324
c 55 4336
t 55 4348
c 52 4361
c 55 4373
t 52 4384
g 55 4396
c 52 4409
t 52 4421
g 52 4432
c 52 4445
a 55 4456
g 52 4467
c 52 4479
t 52 4492
g 52 4503
a 52 4516
t 55 4527
g 55 4539
c 55 4551
t 55 4563
c 55 4575
a 55 4586
c 52 4598
g 52 4609
c 52 4622
t 52 4634
g 52 4645
g 55 4658
g 55 4671
c 55 4683
c 55 4695
g 55 4707
g 55 4719
g 55 4732
t 55 4744
c 55 4756
t 55 4768
g 55 4780
t 55 4792
c 55 4804
g 55 4816
g 52 4828
c 52 4841
g 55 4852
c 55 4864
c 55 4876
a 55 4887
g 52 4898
g 55 4910
g 52 4923
c 52 4936
g 52 4947
a 52 4960
a 55 4972
c 55 4983
t 55 4995
g 55 5007
g 52 5020
t 52 5032
g 52 5043
a 52 5056
t 55 5067
c 55 5079
c 55 5091
a 55 5102
c 55 5114
a 55 5125
c 55 5137
g 52 5149
c 52 5162
a 52 5173
g 52 5184
g 55 5197
t 55 5210
c 55 5222
c 55 5234
a 55 5245
t 55 5256
a 55 5268
g 55 5280
g 55 5292
g 52 5305
a 52 5318
t 52 5329
g 55 5341
g 52 5354
c 55 5366
a 52 5377
g 55 5389
a 52 5402
a 55 5414
g 55 5425
g 55 5437
t 55 5449
g 55 5461
g 52 5474
c 55 5486
a 55 5497
c 55 5509
t 55 5521
t 55 5534
g 52 5546
c 52 5559
a 55 5570
g 55 5582
t 55 5594
g 55 5606
g 55 5619
c 55 5631
a 55 5643
g 55 5655
c 55 5667
g 55 5679
c 52 5691
c 52 5704
a 55 5715
c 55 5726
a 55 5738
c 55 5750
t 52 5762
c 52 5775
a 55 5786
c 55 5798
a 52 5809
t 52 5821
c 52 5834
a 55 5845
a 55 5857
c 55 5869
a 55 5881
g 52 5892
g 52 5904
a 52 5918
g 52 5929
g 52 5941
a 52 5955
a 55 5967
t 55 5978
g 55 5990
t 55 6002
g 55 6015
g 55 6028
t 55 6040
t 55 6052
g 55 6064
a 52 6077
c 52 6089
t 52 6100
c 52 6113
c 55 6125
a 52 6136
g 55 6148
a 55 6161
t 55 6173
g 55 6185
g 45 6197
c 45 6210
t 52 6221
t 52 6233
g 35 6245
a 40 6258
g 46 6268
a 44 6279
a 25 6290
n 2 6301
t 12 6310
n 2 6325
c 25 6337
c 20 6348
a 15 6360
a 15 6369
g 22 6380
t 29 6393
g 35 6407
g 36 6419
c 15 6431
a 15 6443
END_DNA

END_SEQUENCE
