# Supplementary material for: hdac4 mediates perichondral ossification and pharyngeal skeleton development in the zebrafish
Source: PeerJ. 2019 Jan 8;7:e6167. doi: 10.7717/peerj.6167 (PMC6329341; doi:10.7717/peerj.6167)
Supplement: Data S3 — Scoring of wild-type, heterozgygote, and mutant skeletal preparations at 7 dpf. [file peerj-07-6167-s003.xlsx]

## Sheet: aik2 scores
date	fish	regular borders, small area	irregular borders, larger area	genotype
2017-09-29	4	1		het
2017-09-29	5	1		het
2017-09-29	7		1	het
2017-09-29	9		1	het
2017-09-29	11		1	het				regular borders, small area bone	irregular borders, large area of bone	total
2017-09-29	16	1		het			wt	39	0	39
2017-09-29	18	1		het			het	17	6	23
2017-09-29	19	1		het			mut	11	21	32
2017-09-29	20		1	het
2017-09-29	24	1		het				regular borders, small area bone	irregular borders, large area of bone
2017-10-04	6	1		het			wt	100	0
2017-10-04	7	1		het			het	73.913	26.087
2017-10-04	8	1		het			mut	34.375	65.625
2017-10-04	10	1		het
2017-10-04	14	1		het
2017-10-04	15	1		het
2017-10-04	16	1		het
2017-10-06	3	1		het
2017-10-06	8	1		het
2017-10-06	10		1	het
2017-10-18	1	1		het
2017-10-18	6	1		het
2017-10-18	12		1	het
2017-09-29	1		1	mut
2017-09-29	2		1	mut
2017-09-29	6		1	mut
2017-09-29	8		1	mut
2017-09-29	10	1		mut
2017-09-29	22		1	mut
2017-10-04	1		1	mut
2017-10-04	4		1	mut
2017-10-04	5		1	mut
2017-10-04	13		1	mut
2017-10-06	1		1	mut
2017-10-18	2		1	mut
2017-10-18	3	1		mut
2017-10-18	5		1	mut
2017-10-18	8		1	mut
2017-10-18	9	1		mut
2017-10-18	14		1	mut
2017-10-30	1	1		mut
2017-10-30	2	1		mut
2017-10-30	4		1	mut
2017-10-30	5	1		mut
2017-10-30	8		1	mut
2017-10-30	9		1	mut
2017-10-30	10	1		mut
2017-11-06	1		1	mut
2017-11-06	4		1	mut
2017-11-06	7	1		mut
2017-11-06	10		1	mut
2017-11-06	11	1		mut
2017-11-02	2		1	mut
2017-11-02	3	1		mut
2017-11-02	5	1		mut
2017-09-29	3	1		wt
2017-09-29	12	1		wt
2017-09-29	13	1		wt
2017-09-29	14	1		wt
2017-09-29	15	1		wt
2017-09-29	17	1		wt
2017-09-29	21	1		wt
2017-09-29	23	1		wt
2017-09-29	25	1		wt
2017-10-04	2	1		wt
2017-10-04	3	1		wt
2017-10-04	9	1		wt
2017-10-04	11	1		wt
2017-10-04	12	1		wt
2017-10-06	2	1		wt
2017-10-06	4	1		wt
2017-10-06	5	1		wt
2017-10-06	6	1		wt
2017-10-06	7	1		wt
2017-10-06	9	1		wt
2017-10-18	4	1		wt
2017-10-18	7	1		wt
2017-10-18	10	1		wt
2017-10-18	11	1		wt
2017-10-18	13	1		wt
2017-10-18	15	1		wt
2017-10-18	16	1		wt
2017-10-30	3	1		wt
2017-10-30	6	1		wt
2017-10-30	7	1		wt
2017-11-06	2	1		wt
2017-11-06	3	1		wt
2017-11-06	5	1		wt
2017-11-06	6	1		wt
2017-11-06	8	1		wt
2017-11-06	9	1		wt
2017-11-02	1	1		wt
2017-11-02	4	1		wt
2017-11-02	6	1		wt

## Sheet: aik3 scores
date	fish	regular borders, small area	irregular borders, larger area	genotype
2017-08-07	1	1		het
2017-08-07	2	1		het				regular borders, small area bone	irregular borders, large area of bone	total
2017-08-07	3	1		het			wt	22	0	22
2017-08-07	4		1	het			het	28	16	44
2017-08-07	5	1		het			mut	7	23	30
2017-08-07	6	1		het
2017-08-07	7	1		het
2017-08-07	8	1		het				regular borders, small area bone	irregular borders, large area of bone
2017-08-07	9	1		het			wt	100	0
2017-09-05	2		1	het			het	63.6364	36.3636
2017-09-05	3	1		het			mut	23.3333	76.6667
2017-09-05	4	1		het
2017-09-05	5	1		het
2017-09-05	11	1		het
2017-09-05	13		1	het
2017-09-05	14	1		het
2017-09-05	16	1		het
2017-09-05	19	1		het
2017-09-05	20		1	het
2017-09-05	21	1		het
2017-09-05	23		1	het
2017-09-05	25	1		het
2017-09-05	26	1		het
2017-09-05	27	1		het
2017-09-05	28		1	het
2017-09-05	29		1	het
2017-09-05	30	1		het
2017-09-05	31	1		het
2017-09-05	32	1		het
2017-09-05	36	1		het
2017-09-05	37		1	het
2017-09-05	40		1	het
2017-09-05	45	1		het
2017-09-05	46		1	het
2017-09-05	47	1		het
2017-09-05	49	1		het
2017-09-05	50	1		het
2017-09-05	52		1	het
2017-09-05	53	1		het
2017-09-05	55		1	het
2018-03-20	3		1	het
2018-03-20	8		1	het
2018-03-20	9		1	het
2018-03-20	10		1	het
2017-08-07	10		1	mut
2017-08-07	11		1	mut
2017-08-07	12		1	mut
2017-08-07	13		1	mut
2017-08-07	17		1	mut
2017-08-07	18	1		mut
2017-09-05	6		1	mut
2017-09-05	8		1	mut
2017-09-05	9		1	mut
2017-09-05	10		1	mut
2017-09-05	12		1	mut
2017-09-05	17	1		mut
2017-09-05	24	1		mut
2017-09-05	33		1	mut
2017-09-05	34		1	mut
2017-09-05	35	1		mut
2017-09-05	42	1		mut
2017-09-05	43		1	mut
2017-09-05	44		1	mut
2017-12-12	1	1		mut
2017-12-12	2		1	mut
2017-12-12	5		1	mut
2017-12-12	6		1	mut
2017-12-12	8		1	mut
2018-03-20	1		1	mut
2018-03-20	2		1	mut
2018-03-20	6		1	mut
2018-03-20	7	1		mut
2018-03-20	11		1	mut
2018-03-20	14		1	mut
2017-08-07	14	1		wt
2017-08-07	15	1		wt
2017-08-07	16	1		wt
2017-09-05	1	1		wt
2017-09-05	15	1		wt
2017-09-05	18	1		wt
2017-09-05	22	1		wt
2017-09-05	38	1		wt
2017-09-05	39	1		wt
2017-09-05	41	1		wt
2017-09-05	48	1		wt
2017-09-05	54	1		wt
2017-11-02	1	1		wt
2017-11-02	2	1		wt
2017-11-02	3	1		wt
2017-11-02	4	1		wt
2017-11-02	5	1		wt
2017-12-12	3	1		wt
2017-12-12	4	1		wt
2017-12-12	7	1		wt
2018-03-20	4	1		wt
2018-03-20	5	1		wt
