# Supplementary material for: hdac4 mediates perichondral ossification and pharyngeal skeleton development in the zebrafish
Source: PeerJ. 2019 Jan 8;7:e6167. doi: 10.7717/peerj.6167 (PMC6329341; doi:10.7717/peerj.6167)
Supplement: Data S4 — Scoring of maternal-zygotic mutants and heterozygote skeletal preparations at 7 dpf. Larvae were scored for excessive/premature ossification defect and first pharyngeal arch (arch 1) defects including loss of the Meckel’s and palatoquadrate cartilages and anterior neurocranium defects. [file peerj-07-6167-s004.xlsx]

## Sheet: arch 1 pheno
date	number	genotype	dpf	arch 1 pheno
2017-12-21	7	het	7 dpf
2017-12-21	8	het	7 dpf						het	mut
2017-12-21	9	het	7 dpf					count	6	15
2017-12-21	10	het	7 dpf					percentage	0.101695	0.258621
2017-12-21	13	het	7 dpf					n	59	58
2017-12-21	15	het	7 dpf
2017-12-21	16	het	7 dpf					1= defect present
2017-12-21	17	het	7 dpf
2017-12-21	21	het	7 dpf
2017-12-21	22	het	7 dpf
2017-12-21	24	het	7 dpf
2017-12-21	25	het	7 dpf
2017-12-21	26	het	7 dpf
2018-01-26	1	het	7 dpf	1
2018-01-26	4	het	7 dpf
2018-01-26	7	het	7 dpf
2018-01-31	1	het	7dpf
2018-01-31	2	het	7dpf
2018-01-31	4	het	7dpf
2018-01-31	5	het	7dpf
2018-01-31	7	het	7dpf
2018-01-31	8	het	7dpf
2018-01-31	9	het	7dpf
2018-01-31	10	het	7dpf
2018-01-31	12	het	7dpf
2018-01-31	14	het	7dpf
2018-03-15	19	het	7dpf
2018-03-15	21	het	7dpf
2018-03-15	27	het	7dpf
2018-03-15	29	het	7dpf
2018-03-15	30	het	7dpf
2018-03-15	32	het	7dpf
2018-03-15	33	het	7dpf
2018-03-15	35	het	7dpf
2018-03-15	36	het	7dpf
2018-03-16	37	het	7dpf
2018-03-16	38	het	7dpf
2018-03-16	39	het	7dpf
2018-03-16	40	het	7dpf
2018-03-16	41	het	7dpf
2018-03-16	42	het	7dpf
2018-03-19	4	het	7 dpf
2018-03-19	6	het	7 dpf
2018-04-02	1	het	7 dpf
2018-04-02	2	het	7 dpf
2018-04-02	3	het	7 dpf
2018-04-02	4	het	7 dpf
2018-04-02	12	het	7 dpf	1
2018-04-02	13	het	7 dpf	1
2018-04-02	15	het	7 dpf	1
2018-05-28	1	het	6dpf
2018-05-28	3	het	6dpf
2018-05-28	7	het	6dpf
2018-05-28	12	het	6dpf
2018-05-28	14	het	6dpf
2018-05-28	15	het	6dpf
2018-06-07	2	het	7dpf	1
2018-06-07	3	het	7dpf
2018-06-07	7	het	7dpf	1
2017-12-21	11	mut	7 dpf
2017-12-21	12	mut	7 dpf	1
2017-12-21	14	mut	7 dpf
2017-12-21	18	mut	7 dpf	1
2017-12-21	19	mut	7 dpf	1
2017-12-21	20	mut	7 dpf
2018-01-26	2	mut	7 dpf	1
2018-01-26	3	mut	7 dpf	1
2018-01-26	5	mut	7 dpf
2018-01-26	6	mut	7 dpf
2018-01-26	8	mut	7 dpf
2018-01-26	9	mut	7 dpf
2018-01-26	10	mut	7 dpf
2018-01-31	3	mut	7 dpf
2018-01-31	6	mut	7 dpf
2018-01-31	11	mut	7 dpf
2018-01-31	13	mut	7 dpf
2018-01-31	15	mut	7 dpf
2018-01-31	16	mut	7 dpf
2018-01-31	17	mut	7 dpf
2018-01-31	18	mut	7 dpf
2018-03-15	20	mut	7dpf
2018-03-15	22	mut	7dpf
2018-03-15	23	mut	7dpf
2018-03-15	24	mut	7dpf
2018-03-15	25	mut	7dpf
2018-03-15	26	mut	7dpf
2018-03-15	28	mut	7dpf
2018-03-15	31	mut	7dpf
2018-03-15	34	mut	7dpf	1
2018-03-19	1	mut	7 dpf
2018-03-19	2	mut	7 dpf
2018-03-19	3	mut	7 dpf
2018-03-19	5	mut	7 dpf
2018-04-02	5	mut	7 dpf
2018-04-02	6	mut	7 dpf
2018-04-02	7	mut	7 dpf
2018-04-02	8	mut	7 dpf
2018-04-02	9	mut	7 dpf	1
2018-04-02	11	mut	7 dpf	1
2018-04-02	14	mut	7 dpf
2018-04-02	16	mut	7 dpf	1
2018-05-28	2	mut	6dpf
2018-05-28	4	mut	6dpf	1
2018-05-28	5	mut	6dpf
2018-05-28	6	mut	6dpf
2018-05-28	8	mut	6dpf
2018-05-28	9	mut	6dpf
2018-05-28	10	mut	6dpf
2018-05-28	11	mut	6dpf	1
2018-05-28	13	mut	6dpf
2018-05-28	16	mut	6dpf
2018-05-28	17	mut	6dpf
2018-05-28	18	mut	6dpf
2018-06-07	1	mut	7dpf	1
2018-06-07	4	mut	7dpf	1
2018-06-07	5	mut	7dpf	1
2018-06-07	6	mut	7dpf	1

## Sheet: Palate
date	number	genotype	dpf	palate
2018-01-26	1	het	7 dpf	1				het	mutant
2018-01-26	4	het	7 dpf	1			count	7	16
2018-04-02	13	het	7 dpf	1			percentage	0.152174	0.307692
2018-04-02	15	het	7 dpf	1			n	46	52
2018-05-28	15	het	6dpf	1
2018-06-07	2	het	7dpf	1			1 = defect present
2018-06-07	7	het	7dpf	1			na = not counted, could not be scored
2017-12-21	7	het	7 dpf	na
2017-12-21	8	het	7 dpf	na
2017-12-21	9	het	7 dpf	na
2017-12-21	10	het	7 dpf	na
2017-12-21	13	het	7 dpf	na
2017-12-21	15	het	7 dpf	na
2017-12-21	16	het	7 dpf	na
2017-12-21	17	het	7 dpf	na
2017-12-21	21	het	7 dpf	na
2017-12-21	22	het	7 dpf	na
2017-12-21	24	het	7 dpf	na
2017-12-21	25	het	7 dpf	na
2017-12-21	26	het	7 dpf	na
2018-01-26	7	het	7 dpf
2018-01-31	1	het	7dpf
2018-01-31	2	het	7dpf
2018-01-31	4	het	7dpf
2018-01-31	5	het	7dpf
2018-01-31	7	het	7dpf
2018-01-31	8	het	7dpf
2018-01-31	9	het	7dpf
2018-01-31	10	het	7dpf
2018-01-31	12	het	7dpf
2018-01-31	14	het	7dpf
2018-03-15	19	het	7dpf
2018-03-15	21	het	7dpf
2018-03-15	27	het	7dpf
2018-03-15	29	het	7dpf
2018-03-15	30	het	7dpf
2018-03-15	32	het	7dpf
2018-03-15	33	het	7dpf
2018-03-15	35	het	7dpf
2018-03-15	36	het	7dpf
2018-03-16	37	het	7dpf
2018-03-16	38	het	7dpf
2018-03-16	39	het	7dpf
2018-03-16	40	het	7dpf
2018-03-16	41	het	7dpf
2018-03-16	42	het	7dpf
2018-03-19	4	het	7 dpf
2018-03-19	6	het	7 dpf
2018-04-02	1	het	7 dpf
2018-04-02	2	het	7 dpf
2018-04-02	3	het	7 dpf
2018-04-02	4	het	7 dpf
2018-04-02	12	het	7 dpf
2018-05-28	1	het	6dpf
2018-05-28	3	het	6dpf
2018-05-28	7	het	6dpf
2018-05-28	12	het	6dpf
2018-05-28	14	het	6dpf
2018-06-07	3	het	7dpf
2018-01-26	2	mut	7 dpf	1
2018-01-26	3	mut	7 dpf	1
2018-04-02	7	mut	7 dpf	1
2018-04-02	9	mut	7 dpf	1
2018-04-02	11	mut	7 dpf	1
2018-04-02	16	mut	7 dpf	1
2018-05-28	4	mut	6dpf	1
2018-05-28	6	mut	6dpf	1
2018-05-28	8	mut	6dpf	1
2018-05-28	9	mut	6dpf	1
2018-05-28	11	mut	6dpf	1
2018-05-28	17	mut	6dpf	1
2018-06-07	1	mut	7dpf	1
2018-06-07	4	mut	7dpf	1
2018-06-07	5	mut	7dpf	1
2018-06-07	6	mut	7dpf	1
2017-12-21	11	mut	7 dpf	na
2017-12-21	12	mut	7 dpf	na
2017-12-21	14	mut	7 dpf	na
2017-12-21	18	mut	7 dpf	na
2017-12-21	19	mut	7 dpf	na
2017-12-21	20	mut	7 dpf	na
2018-01-26	5	mut	7 dpf
2018-01-26	6	mut	7 dpf
2018-01-26	8	mut	7 dpf
2018-01-26	9	mut	7 dpf
2018-01-26	10	mut	7 dpf
2018-01-31	3	mut	7 dpf
2018-01-31	6	mut	7 dpf
2018-01-31	11	mut	7 dpf
2018-01-31	13	mut	7 dpf
2018-01-31	15	mut	7 dpf
2018-01-31	16	mut	7 dpf
2018-01-31	17	mut	7 dpf
2018-01-31	18	mut	7 dpf
2018-03-15	20	mut	7dpf
2018-03-15	22	mut	7dpf
2018-03-15	23	mut	7dpf
2018-03-15	24	mut	7dpf
2018-03-15	25	mut	7dpf
2018-03-15	26	mut	7dpf
2018-03-15	28	mut	7dpf
2018-03-15	31	mut	7dpf
2018-03-15	34	mut	7dpf
2018-03-19	1	mut	7 dpf
2018-03-19	2	mut	7 dpf
2018-03-19	3	mut	7 dpf
2018-03-19	5	mut	7 dpf
2018-04-02	5	mut	7 dpf
2018-04-02	6	mut	7 dpf
2018-04-02	8	mut	7 dpf
2018-04-02	14	mut	7 dpf
2018-05-28	2	mut	6dpf
2018-05-28	5	mut	6dpf
2018-05-28	10	mut	6dpf
2018-05-28	13	mut	6dpf
2018-05-28	16	mut	6dpf
2018-05-28	18	mut	6dpf

## Sheet: cb aa hhd s bone
date	number	genotype	dpf	cb aa q hhd s bone
2018-01-31	1	het	7dpf	1					het	mut
2018-01-31	2	het	7dpf	1				count	16	16
2018-01-31	4	het	7dpf	1				percentage	0.4	0.4
2018-01-31	5	het	7dpf	1				n	40	40
2018-01-31	7	het	7dpf	1
2018-01-31	8	het	7dpf	1				1 = bone present
2018-01-31	10	het	7dpf	1				na = not counted, could not be scored
2018-03-15	21	het	7dpf	1
2018-03-15	27	het	7dpf	1
2018-03-15	30	het	7dpf	1
2018-03-15	32	het	7dpf	1
2018-03-15	35	het	7dpf	1
2018-03-15	36	het	7dpf	1
2018-03-19	6	het	7 dpf	1
2018-04-02	3	het	7 dpf	1
2018-06-07	3	het	7dpf	1
2017-12-21	7	het	7 dpf	na
2017-12-21	8	het	7 dpf	na
2017-12-21	9	het	7 dpf	na
2017-12-21	10	het	7 dpf	na
2017-12-21	13	het	7 dpf	na
2017-12-21	15	het	7 dpf	na
2017-12-21	16	het	7 dpf	na
2017-12-21	17	het	7 dpf	na
2017-12-21	21	het	7 dpf	na
2017-12-21	22	het	7 dpf	na
2017-12-21	24	het	7 dpf	na
2017-12-21	25	het	7 dpf	na
2017-12-21	26	het	7 dpf	na
2018-01-26	1	het	7 dpf
2018-01-26	4	het	7 dpf
2018-01-26	7	het	7 dpf
2018-01-31	9	het	7dpf
2018-01-31	12	het	7dpf
2018-01-31	14	het	7dpf
2018-03-15	19	het	7dpf
2018-03-15	29	het	7dpf
2018-03-15	33	het	7dpf
2018-03-16	37	het	7dpf
2018-03-16	38	het	7dpf
2018-03-16	39	het	7dpf
2018-03-16	40	het	7dpf
2018-03-16	41	het	7dpf
2018-03-16	42	het	7dpf
2018-03-19	4	het	7 dpf
2018-04-02	1	het	7 dpf
2018-04-02	2	het	7 dpf
2018-04-02	4	het	7 dpf
2018-04-02	12	het	7 dpf
2018-04-02	13	het	7 dpf
2018-04-02	15	het	7 dpf
2018-06-07	2	het	7dpf
2018-06-07	7	het	7dpf
2018-01-26	6	mut	7 dpf	1
2018-01-31	3	mut	7 dpf	1
2018-01-31	6	mut	7 dpf	1
2018-01-31	11	mut	7 dpf	1
2018-01-31	13	mut	7 dpf	1
2018-01-31	15	mut	7 dpf	1
2018-03-15	20	mut	7dpf	1
2018-03-15	22	mut	7dpf	1
2018-03-15	25	mut	7dpf	1
2018-03-15	26	mut	7dpf	1
2018-03-15	31	mut	7dpf	1
2018-03-15	34	mut	7dpf	1
2018-03-19	1	mut	7 dpf	1
2018-03-19	3	mut	7 dpf	1
2018-06-07	1	mut	7dpf	1
2018-06-07	6	mut	7dpf	1
2017-12-21	11	mut	7 dpf	na
2017-12-21	12	mut	7 dpf	na
2017-12-21	14	mut	7 dpf	na
2017-12-21	18	mut	7 dpf	na
2017-12-21	19	mut	7 dpf	na
2017-12-21	20	mut	7 dpf	na
2018-01-26	2	mut	7 dpf
2018-01-26	3	mut	7 dpf
2018-01-26	5	mut	7 dpf
2018-01-26	8	mut	7 dpf
2018-01-26	9	mut	7 dpf
2018-01-26	10	mut	7 dpf
2018-01-31	16	mut	7 dpf
2018-01-31	17	mut	7 dpf
2018-01-31	18	mut	7 dpf
2018-03-15	23	mut	7dpf
2018-03-15	24	mut	7dpf
2018-03-15	28	mut	7dpf
2018-03-19	2	mut	7 dpf
2018-03-19	5	mut	7 dpf
2018-04-02	5	mut	7 dpf
2018-04-02	6	mut	7 dpf
2018-04-02	7	mut	7 dpf
2018-04-02	8	mut	7 dpf
2018-04-02	9	mut	7 dpf
2018-04-02	11	mut	7 dpf
2018-04-02	14	mut	7 dpf
2018-04-02	16	mut	7 dpf
2018-06-07	4	mut	7dpf
2018-06-07	5	mut	7dpf

## Sheet: bony score
date	date	number	genotype	dpf	bony score
2017-12-21	2017-12-21	8	het	7 dpf	0		bony score
2017-12-21	2017-12-21	15	het	7 dpf	0							count
2017-12-21	2017-12-21	16	het	7 dpf	0		0 = normal						het	mutant
2017-12-21	2017-12-21	17	het	7 dpf	0		1 = mild					normal	13	6
2017-12-21	2017-12-21	22	het	7 dpf	0		2 = moderate					mild	11	7
2017-12-21	2017-12-21	24	het	7 dpf	0		3 = severe					moderate	20	13
2017-12-21	2017-12-21	26	het	7 dpf	0							severe	3	9
2018-01-26	2018-01-26	4	het	7 dpf	0		na = not counted, could not be scored					total	47	35
2018-01-26	2018-01-26	7	het	7 dpf	0
2018-03-16	2018-03-16	39	het	7dpf	0
2018-03-16	2018-03-16	41	het	7dpf	0
2018-04-02	2018-04-02	4	het	7 dpf	0
2018-05-28	2018-06-07	3	het	7dpf	0
2018-05-28	2017-12-21	9	het	7 dpf	1
2018-05-28	2017-12-21	21	het	7 dpf	1
2018-05-28	2018-01-31	7	het	7dpf	1
2018-05-28	2018-01-31	9	het	7dpf	1
2018-05-28	2018-01-31	12	het	7dpf	1
2018-06-07	2018-01-31	14	het	7dpf	1							percentage
2017-12-21	2018-03-15	19	het	7dpf	1								het	mutant
2017-12-21	2018-03-16	37	het	7dpf	1							normal	0.276596	0.171429
2018-01-31	2018-03-16	38	het	7dpf	1							mild	0.234043	0.2
2018-01-31	2018-03-16	42	het	7dpf	1							moderate	0.425532	0.371429
2018-01-31	2018-04-02	1	het	7 dpf	1							severe	0.0638298	0.257143
2018-01-31	2017-12-21	10	het	7 dpf	2
2018-03-15	2017-12-21	13	het	7 dpf	2
2018-03-16	2018-01-31	1	het	7dpf	2
2018-03-16	2018-01-31	2	het	7dpf	2
2018-03-16	2018-01-31	4	het	7dpf	2
2018-04-02	2018-01-31	5	het	7dpf	2
2017-12-21	2018-01-31	8	het	7dpf	2
2017-12-21	2018-01-31	10	het	7dpf	2
2018-01-31	2018-03-15	27	het	7dpf	2
2018-01-31	2018-03-15	29	het	7dpf	2
2018-01-31	2018-03-15	30	het	7dpf	2
2018-01-31	2018-03-15	32	het	7dpf	2
2018-01-31	2018-03-15	33	het	7dpf	2
2018-01-31	2018-03-15	35	het	7dpf	2
2018-03-15	2018-03-15	36	het	7dpf	2
2018-03-15	2018-03-16	40	het	7dpf	2
2018-03-15	2018-03-19	4	het	7 dpf	2
2018-03-15	2018-04-02	2	het	7 dpf	2
2018-03-15	2018-04-02	3	het	7 dpf	2
2018-03-15	2018-06-07	2	het	7dpf	2
2018-03-15	2018-03-15	21	het	7dpf	3
2018-03-16	2018-03-19	6	het	7 dpf	3
2018-03-19	2018-06-07	7	het	7dpf	3
2018-04-02	2017-12-21	7	het	7 dpf	na
2018-04-02	2017-12-21	25	het	7 dpf	na
2018-06-07	2018-01-26	1	het	7 dpf	na
2018-03-15	2018-04-02	12	het	7 dpf	na
2018-03-19	2018-04-02	13	het	7 dpf	na
2018-06-07	2018-04-02	15	het	7 dpf	na
2017-12-21	2018-05-28	1	het	6dpf	na
2017-12-21	2018-05-28	3	het	6dpf	na
2018-01-26	2018-05-28	7	het	6dpf	na
2018-04-02	2018-05-28	12	het	6dpf	na
2018-04-02	2018-05-28	14	het	6dpf	na
2018-04-02	2018-05-28	15	het	6dpf	na
2017-12-21	2017-12-21	20	mut	7 dpf	0
2018-01-26	2018-01-26	5	mut	7 dpf	0
2018-03-15	2018-03-15	20	mut	7dpf	0
2018-03-15	2018-03-15	24	mut	7dpf	0
2018-04-02	2018-04-02	6	mut	7 dpf	0
2018-05-28	2018-06-07	4	mut	7dpf	0
2018-05-28	2017-12-21	11	mut	7 dpf	1
2018-05-28	2018-01-26	2	mut	7 dpf	1
2018-05-28	2018-01-26	9	mut	7 dpf	1
2018-05-28	2018-01-26	10	mut	7 dpf	1
2018-05-28	2018-01-31	18	mut	7 dpf	1
2018-05-28	2018-03-15	23	mut	7dpf	1
2018-05-28	2018-03-19	5	mut	7 dpf	1
2018-05-28	2018-01-26	6	mut	7 dpf	2
2018-06-07	2018-01-26	8	mut	7 dpf	2
2017-12-21	2018-01-31	3	mut	7 dpf	2
2018-01-26	2018-01-31	11	mut	7 dpf	2
2018-01-26	2018-01-31	13	mut	7 dpf	2
2018-01-26	2018-01-31	16	mut	7 dpf	2
2018-01-31	2018-01-31	17	mut	7 dpf	2
2018-03-15	2018-03-15	22	mut	7dpf	2
2018-03-19	2018-03-15	26	mut	7dpf	2
2018-01-26	2018-03-15	31	mut	7dpf	2
2018-01-26	2018-03-15	34	mut	7dpf	2
2018-01-31	2018-04-02	5	mut	7 dpf	2
2018-01-31	2018-06-07	1	mut	7dpf	2
2018-01-31	2018-01-31	6	mut	7 dpf	3
2018-01-31	2018-01-31	15	mut	7 dpf	3
2018-01-31	2018-03-15	25	mut	7dpf	3
2018-03-15	2018-03-15	28	mut	7dpf	3
2018-03-15	2018-03-19	1	mut	7 dpf	3
2018-03-15	2018-03-19	2	mut	7 dpf	3
2018-03-15	2018-03-19	3	mut	7 dpf	3
2018-04-02	2018-06-07	5	mut	7dpf	3
2018-06-07	2018-06-07	6	mut	7dpf	3
2018-01-31	2017-12-21	12	mut	7 dpf	na
2018-01-31	2017-12-21	14	mut	7 dpf	na
2018-03-15	2017-12-21	18	mut	7 dpf	na
2018-03-15	2017-12-21	19	mut	7 dpf	na
2018-03-19	2018-01-26	3	mut	7 dpf	na
2018-03-19	2018-04-02	7	mut	7 dpf	na
2018-03-19	2018-04-02	8	mut	7 dpf	na
2018-06-07	2018-04-02	9	mut	7 dpf	na
2018-06-07	2018-04-02	11	mut	7 dpf	na
2017-12-21	2018-04-02	14	mut	7 dpf	na
2017-12-21	2018-04-02	16	mut	7 dpf	na
2017-12-21	2018-05-28	2	mut	6dpf	na
2017-12-21	2018-05-28	4	mut	6dpf	na
2018-01-26	2018-05-28	5	mut	6dpf	na
2018-04-02	2018-05-28	6	mut	6dpf	na
2018-04-02	2018-05-28	8	mut	6dpf	na
2018-04-02	2018-05-28	9	mut	6dpf	na
2018-04-02	2018-05-28	10	mut	6dpf	na
2018-04-02	2018-05-28	11	mut	6dpf	na
2018-04-02	2018-05-28	13	mut	6dpf	na
2018-05-28	2018-05-28	16	mut	6dpf	na
2018-05-28	2018-05-28	17	mut	6dpf	na
2018-05-28	2018-05-28	18	mut	6dpf	na

## Sheet: other abnorm.
date	number	genotype	dpf	body	small head	other
2017-12-21	7	het	7 dpf
2017-12-21	8	het	7 dpf	runty
2017-12-21	9	het	7 dpf
2017-12-21	10	het	7 dpf
2017-12-21	11	mut	7 dpf
2017-12-21	12	mut	7 dpf
2017-12-21	13	het	7 dpf
2017-12-21	14	mut	7 dpf	runty
2017-12-21	15	het	7 dpf
2017-12-21	16	het	7 dpf
2017-12-21	17	het	7 dpf	runty
2017-12-21	18	mut	7 dpf
2017-12-21	19	mut	7 dpf
2017-12-21	20	mut	7 dpf	runty		short face
2017-12-21	21	het	7 dpf
2017-12-21	22	het	7 dpf	runty	1
2017-12-21	24	het	7 dpf
2017-12-21	25	het	7 dpf	runty
2017-12-21	26	het	7 dpf
2018-01-26	1	het	7 dpf			small head
2018-01-26	2	mut	7 dpf			remnant R MK
2018-01-26	3	mut	7 dpf	runty
2018-01-26	4	het	7 dpf
2018-01-26	5	mut	7 dpf
2018-01-26	6	mut	7 dpf
2018-01-26	7	het	7 dpf
2018-01-26	8	mut	7 dpf
2018-01-26	9	mut	7 dpf
2018-01-26	10	mut	7 dpf
2018-01-31	1	het	7dpf
2018-01-31	2	het	7dpf
2018-01-31	3	mut	7 dpf
2018-01-31	4	het	7dpf
2018-01-31	5	het	7dpf
2018-01-31	6	mut	7 dpf
2018-01-31	7	het	7dpf
2018-01-31	8	het	7dpf
2018-01-31	9	het	7dpf
2018-01-31	10	het	7dpf
2018-01-31	11	mut	7 dpf
2018-01-31	12	het	7dpf
2018-01-31	13	mut	7 dpf
2018-01-31	14	het	7dpf
2018-01-31	15	mut	7 dpf
2018-01-31	16	mut	7 dpf
2018-01-31	17	mut	7 dpf
2018-01-31	18	mut	7 dpf
2018-03-15	19	het	7dpf
2018-03-15	20	mut	7dpf
2018-03-15	21	het	7dpf
2018-03-15	22	mut	7dpf
2018-03-15	23	mut	7dpf
2018-03-15	24	mut	7dpf
2018-03-15	25	mut	7dpf
2018-03-15	26	mut	7dpf
2018-03-15	27	het	7dpf
2018-03-15	28	mut	7dpf			narrow head
2018-03-15	29	het	7dpf
2018-03-15	30	het	7dpf			small mk
2018-03-15	31	mut	7dpf
2018-03-15	32	het	7dpf
2018-03-15	33	het	7dpf
2018-03-15	34	mut	7dpf
2018-03-15	35	het	7dpf
2018-03-15	36	het	7dpf
2018-03-16	37	het	7dpf
2018-03-16	38	het	7dpf
2018-03-16	39	het	7dpf
2018-03-16	40	het	7dpf			reduced mk
2018-03-16	41	het	7dpf
2018-03-16	42	het	7dpf			midline cartilage, reduced mk
2018-03-19	1	mut	7 dpf
2018-03-19	2	mut	7 dpf
2018-03-19	3	mut	7 dpf
2018-03-19	4	het	7 dpf			midline cartilage
2018-03-19	5	mut	7 dpf
2018-03-19	6	het	7 dpf
2018-04-02	1	het	7 dpf
2018-04-02	2	het	7 dpf
2018-04-02	3	het	7 dpf
2018-04-02	4	het	7 dpf
2018-04-02	5	mut	7 dpf
2018-04-02	6	mut	7 dpf
2018-04-02	7	mut	7 dpf			narrow
2018-04-02	8	mut	7 dpf
2018-04-02	9	mut	7 dpf			one eye
2018-04-02	11	mut	7 dpf
2018-04-02	12	het	7 dpf	bloat
2018-04-02	13	het	7 dpf
2018-04-02	14	mut	7 dpf	bloat		severe reductions
2018-04-02	15	het	7 dpf			severe reductions
2018-04-02	16	mut	7 dpf			severe reductions
2018-05-28	1	het	6dpf			slightly small
2018-05-28	2	mut	6dpf
2018-05-28	3	het	6dpf
2018-05-28	4	mut	6dpf			one eye
2018-05-28	5	mut	6dpf
2018-05-28	6	mut	6dpf			narrow
2018-05-28	7	het	6dpf			narrow palate
2018-05-28	8	mut	6dpf
2018-05-28	9	mut	6dpf
2018-05-28	10	mut	6dpf
2018-05-28	11	mut	6dpf
2018-05-28	12	het	6dpf
2018-05-28	13	mut	6dpf
2018-05-28	14	het	6dpf
2018-05-28	15	het	6dpf			reduced mk
2018-05-28	16	mut	6dpf
2018-05-28	17	mut	6dpf
2018-05-28	18	mut	6dpf
2018-06-07	1	mut	7dpf
2018-06-07	2	het	7dpf
2018-06-07	3	het	7dpf
2018-06-07	4	mut	7dpf
2018-06-07	5	mut	7dpf
2018-06-07	6	mut	7dpf
2018-06-07	7	het	7dpf

## Sheet: all columns
date	number	genotype	dpf	body	small head	arch 1 pheno	edema	bony score	palate	cb aa q hhd s bone	other
2017-12-21	7	het	7 dpf					na	na	na				bony score
2017-12-21	8	het	7 dpf	runty				0	na	na				na = could not be scored
2017-12-21	9	het	7 dpf					1	na	na				0 = normal
2017-12-21	10	het	7 dpf					2	na	na				1 = mild
2017-12-21	11	mut	7 dpf					1	na	na				2 = moderate
2017-12-21	12	mut	7 dpf			1	1	na	na	na				3 = severe
2017-12-21	13	het	7 dpf					2	na	na
2017-12-21	14	mut	7 dpf	runty				na	na	na
2017-12-21	15	het	7 dpf					0	na	na
2017-12-21	16	het	7 dpf					0	na	na
2017-12-21	17	het	7 dpf	runty				0	na	na
2017-12-21	18	mut	7 dpf			1		na	na	na
2017-12-21	19	mut	7 dpf			1		na	na	na
2017-12-21	20	mut	7 dpf	runty				0	na	na	short face
2017-12-21	21	het	7 dpf					1	na	na
2017-12-21	22	het	7 dpf	runty	1		1	0	na	na
2017-12-21	24	het	7 dpf					0	na	na
2017-12-21	25	het	7 dpf	runty				na	na	na
2017-12-21	26	het	7 dpf					0	na	na
2018-01-26	1	het	7 dpf			1		na	1		small head
2018-01-26	2	mut	7 dpf			1		1	1		remnant R MK
2018-01-26	3	mut	7 dpf	runty		1		na	1
2018-01-26	4	het	7 dpf					0	1
2018-01-26	5	mut	7 dpf					0
2018-01-26	6	mut	7 dpf					2		1
2018-01-26	7	het	7 dpf					0
2018-01-26	8	mut	7 dpf					2
2018-01-26	9	mut	7 dpf					1
2018-01-26	10	mut	7 dpf					1
2018-01-31	1	het	7dpf					2		1
2018-01-31	2	het	7dpf					2		1
2018-01-31	3	mut	7 dpf					2		1
2018-01-31	4	het	7dpf					2		1
2018-01-31	5	het	7dpf					2		1
2018-01-31	6	mut	7 dpf					3		1
2018-01-31	7	het	7dpf					1		1
2018-01-31	8	het	7dpf					2		1
2018-01-31	9	het	7dpf					1
2018-01-31	10	het	7dpf					2		1
2018-01-31	11	mut	7 dpf					2		1
2018-01-31	12	het	7dpf					1
2018-01-31	13	mut	7 dpf					2		1
2018-01-31	14	het	7dpf					1
2018-01-31	15	mut	7 dpf					3		1
2018-01-31	16	mut	7 dpf					2
2018-01-31	17	mut	7 dpf					2
2018-01-31	18	mut	7 dpf					1
2018-03-15	19	het	7dpf					1
2018-03-15	20	mut	7dpf					0		1
2018-03-15	21	het	7dpf					3		1
2018-03-15	22	mut	7dpf					2		1
2018-03-15	23	mut	7dpf					1
2018-03-15	24	mut	7dpf					0
2018-03-15	25	mut	7dpf					3		1
2018-03-15	26	mut	7dpf					2		1
2018-03-15	27	het	7dpf					2		1
2018-03-15	28	mut	7dpf					3			narrow head
2018-03-15	29	het	7dpf					2
2018-03-15	30	het	7dpf					2		1	small mk
2018-03-15	31	mut	7dpf					2		1
2018-03-15	32	het	7dpf					2		1
2018-03-15	33	het	7dpf					2
2018-03-15	34	mut	7dpf			1		2		1
2018-03-15	35	het	7dpf					2		1
2018-03-15	36	het	7dpf					2		1
2018-03-16	37	het	7dpf					1
2018-03-16	38	het	7dpf					1
2018-03-16	39	het	7dpf					0
2018-03-16	40	het	7dpf					2			reduced mk
2018-03-16	41	het	7dpf					0
2018-03-16	42	het	7dpf					1			midline cartilage, reduced mk
2018-03-19	1	mut	7 dpf					3		1
2018-03-19	2	mut	7 dpf					3
2018-03-19	3	mut	7 dpf					3		1
2018-03-19	4	het	7 dpf					2			midline cartilage
2018-03-19	5	mut	7 dpf					1
2018-03-19	6	het	7 dpf					3		1
2018-04-02	1	het	7 dpf					1
2018-04-02	2	het	7 dpf					2
2018-04-02	3	het	7 dpf					2		1
2018-04-02	4	het	7 dpf					0
2018-04-02	5	mut	7 dpf					2
2018-04-02	6	mut	7 dpf					0
2018-04-02	7	mut	7 dpf					na	1		narrow
2018-04-02	8	mut	7 dpf					na
2018-04-02	9	mut	7 dpf			1		na	1		one eye
2018-04-02	11	mut	7 dpf			1		na	1
2018-04-02	12	het	7 dpf	bloat		1	1	na
2018-04-02	13	het	7 dpf			1	1	na	1
2018-04-02	14	mut	7 dpf	bloat				na			severe reductions
2018-04-02	15	het	7 dpf			1		na	1		severe reductions
2018-04-02	16	mut	7 dpf			1		na	1		severe reductions
2018-05-28	1	het	6dpf					na			slightly small
2018-05-28	2	mut	6dpf					na
2018-05-28	3	het	6dpf					na
2018-05-28	4	mut	6dpf			1		na	1		one eye
2018-05-28	5	mut	6dpf					na		1
2018-05-28	6	mut	6dpf				1	na	1		narrow
2018-05-28	7	het	6dpf					na			narrow palate
2018-05-28	8	mut	6dpf					na	1
2018-05-28	9	mut	6dpf					na	1
2018-05-28	10	mut	6dpf					na
2018-05-28	11	mut	6dpf			1	1	na	1
2018-05-28	12	het	6dpf					na
2018-05-28	13	mut	6dpf					na
2018-05-28	14	het	6dpf					na
2018-05-28	15	het	6dpf					na	1		reduced mk
2018-05-28	16	mut	6dpf					na
2018-05-28	17	mut	6dpf					na	1
2018-05-28	18	mut	6dpf					na
2018-06-07	1	mut	7dpf			1		2	1	1
2018-06-07	2	het	7dpf			1		2	1
2018-06-07	3	het	7dpf					0		1
2018-06-07	4	mut	7dpf			1		0	1
2018-06-07	5	mut	7dpf			1		3	1
2018-06-07	6	mut	7dpf			1		3	1	1
2018-06-07	7	het	7dpf			1		3	1
