# Supplementary material for: hdac4 mediates perichondral ossification and pharyngeal skeleton development in the zebrafish
Source: PeerJ. 2019 Jan 8;7:e6167. doi: 10.7717/peerj.6167 (PMC6329341; doi:10.7717/peerj.6167)
Supplement: Data S5 — Measurements of the total ceratohyal and hyosymplectic cartilage area and areas of ossification in wild-type, heterozygote, and mutant larvae at 7 dpf. [file peerj-07-6167-s005.xlsx]

## Sheet: aik3
Stock	Age (dpf)	Fish	Genotype	Total HS	Bone HS	bone/total hs	Collar HS	Total CH	Bone CH	bone/total ch	Collar CH	BSR, iop	L/R
00216inx	7	6	het	51794	7504	0.144882	Yes	57611	7767	0.134818	Yes	3	R
00216inx	7	7	het	56831	8218	0.144604	Yes	56308	6369	0.11311	Yes	3	R
00216inx	7	12	het				No	54037	8355	0.154616	Yes	3	R	Do NOT count the HS, leave them blank this is NOT an error
00216inx	7	13	het	59929	4703	0.0784762	No	57218	0	0	No	3	R
00216inx	7	15	het	49312	8932	0.181132	Yes	38871	10728	0.27599	No	2	R
00216inx	7	19	het	49567	5965	0.120342	No	49829	10266	0.206025	Yes	2	R
00216inx	7	21	het	52068	6539	0.125586	No	46776	10347	0.221203	Yes	3	L
00216inx	7	22	het	52099	7771	0.149158	No	50805	6594	0.12979	Yes	3	R
00216inx	7	28	het	53419	5009	0.0937681	Yes	50979	5650	0.11083	Yes	3	L
00216inx	7	29	het	50243	6902	0.137372	Yes	52039	3754	0.0721382	No	2	L
00216inx	7	31	het	55621	4184	0.0752234	No	49787	6920	0.138992	Yes	3	R
00216inx	7	33	het	60929	6758	0.110916	Yes	51880	2443	0.0470894	No	3	R
00216inx	7	34	het	57520	3605	0.0626739	Yes	57744	6136	0.106262	Yes	3	R
00216inx	7	35	het	56926	6172	0.108421	Yes	57488	5322	0.0925758	Yes	3	R
00216inx	7	36	het	56897	6780	0.119163	Yes	57187	9570	0.167346	Yes	3	R
00216inx	7	37	het	51477	5864	0.113915	No	52168	5879	0.112694	Yes	3	R
00216inx	7	38	het	51386	5877	0.11437	Yes	53445	5060	0.0946768	Yes	3	R
00216inx	7	39	het	59989	7793	0.129907	Yes	59978	5837	0.097319	No	3	R
00216inx	7	40	het	59361	10570	0.178063	Yes	59273	5245	0.0884889	Yes	3	L
00216inx	7	44	het	62142	10407	0.167471	Yes	55873	6663	0.119253	Yes	3	L
00216inx	7	45	het	61439	9580	0.155927	Yes	63563	11027	0.173481	Yes	3	R
00216inx	7	48	het	58417	7266	0.124382	Yes	55225	5318	0.096297	Yes	3	R
00216inx	7	53	het	57766	6563	0.113614	Yes	53328	6428	0.120537	Yes	3	L
00216inx	7	54	het	62853	12007	0.191033	Yes	60925	9902	0.162528	Yes	3	R
00216inx	7	55	het	58375	6870	0.117687	No	53512	6478	0.121057	Yes	3	R
00216inx	7	57	het	56225	3012	0.0535705	No	50029	3129	0.0625437	Yes	3	R
00216inx	7	58a	het	48402	2062	0.0426015	No	45920	4131	0.0899608	No	3	R
00216inx	7	59	het	52691	4747	0.0900913	No	49795	9551	0.191806	Yes	3	R
00216inx	7	14	mut	52787	6295	0.119253	Yes	42922	7438	0.173291	Yes	3	L
00216inx	7	16	mut	52913	8273	0.156351	Yes	54648	10661	0.195085	Yes	3	R
00216inx	7	17	mut	49572	5382	0.108569	No	53835	8861	0.164596	Yes	2	R
00216inx	7	18	mut	56377	7372	0.130763	No	55385	11706	0.211357	Yes	2	L
00216inx	7	32	mut	57196	7332	0.128191	Yes	47619	4363	0.0916231	No	3	R
00216inx	7	41	mut	65110	10510	0.161419	No	59109	9258	0.156626	Yes	3	R
00216inx	7	42	mut	57960	10389	0.179244	Yes	55795	9605	0.172148	Yes	3	L
00216inx	7	43	mut	63164	9944	0.157431	Yes	58740	10476	0.178345	Yes	3	R
00216inx	7	50	mut	59904	7849	0.131026	No	60143	1602	0.0266365	Yes	3	R
00216inx	7	51	mut	59647	10111	0.169514	No	60515	7766	0.128332	Yes	3	R
00216inx	7	52	mut	66222	11016	0.16635	Yes	58875	9536	0.16197	Yes	3	R
00216inx	7	20 (CA)	mut	65953	11776	0.178551	Yes	59833	345	0.00576605	No	3	R
00216inx	7	21 (CA)	mut	59676	10383	0.17399	Yes	56826	10479	0.184405	Yes	3	R
00216inx	7	24 (CA)	mut	57263	9384	0.163875	Yes	57539	14040	0.244008	Yes	3	L
00216inx	7	26 (CA)	mut	56210	6609	0.117577	Yes	56117	6596	0.11754	Yes	3	R
00216inx	7	29(CA)	mut	64668	11118	0.171924	Yes	61537	12608	0.204885	Yes	3	R
00216inx	7	5	WT	60286	7222	0.119796	No	62737	0	0	No	2	R
00216inx	7	23	WT	49599	5417	0.109216	No	51439	0	0	No	2	R
00216inx	7	26	WT	56983	7109	0.124757	Yes	51721	0	0	No	2	R
00216inx	7	30	WT	54873	9017	0.164325	No	59752	9977	0.166973	Yes	3	R
00216inx	7	46	WT	59028	6668	0.112963	Yes	54942	5457	0.0993229	No	2	R
00216inx	7	47	WT	58113	7859	0.135237	Yes	54658	5284	0.0966739	Yes	3	R
00216inx	7	49	WT	61825	7428	0.120146	No	61271	5728	0.0934863	Yes	3	R
00216inx	7	56	WT	52713	9275	0.175953	Yes	56816	4899	0.0862257	Yes	3	R
00216inx	7	61	WT	55115	7319	0.132795	Yes	54721	7791	0.142377	Yes	3	R
00216inx	7	1 (CA)	WT	58824	11383	0.193509	Yes	60053	133	0.00221471	Yes	3	R
00216inx	7	2 (CA)	WT	67475	14065	0.208448	Yes	60216	6235	0.103544	No	3	R
00216inx	7	12 (CA)	WT	67377	10481	0.155558	Yes	60381	821	0.013597	Yes	3	L
00216inx	7	15 (CA)	WT	57970	7360	0.126962	Yes	58202	9585	0.164685	Yes	3	R
00216inx	7	17 (CA)	WT	58066	9594	0.165226	Yes	60541	3950	0.065245	No	3	R
00216inx	7	22 (CA)	WT	61882	9287	0.150076	Yes	51476	6837	0.132819	Yes	3	R
00216inx	7	23 (CA)	WT	60399	9039	0.149655	Yes	59320	2806	0.0473028	No	2	R
00216inx	7	27 (CA)	WT	58318	4451	0.0763229	Yes	51954	0	0	No	3	R

## Sheet: aik2
Stock	Age (dpf)	Fish	Genotype	Total HS	Bone HS	Hole HS	total/bone HS	Collar HS	Total CH	Bone CH	total/bone CH	Collar CH	BSR, iop	L/R	Notes About the Image
00208inx	7	4	het	53795	6772		0.125885	No	55435	6551	0.118174	Yes	2	R
00208inx	7	5	het	58972	4664		0.0790884	No	55185	4164	0.0754553	Yes	3	R
00208inx	7	7	het	54542	6792		0.124528	No	54669	5993	0.109623	Yes	3	R
00208inx	7	9	het	61821	15828		0.25603	Yes	60723	13756	0.226537	Yes	3	R
00208inx	7	11	het	51917	11752	401	0.226361	Yes	55248	14818	0.268209	Yes	3	L
00208inx	7	16	het	58905	9654	565	0.163891	Yes	55782	2347	0.0420745	No	3	R
00208inx	7	18	het	53260	3237		0.0607773	No	54029	3733	0.0690925	No	3	R
00208inx	7	19	het	58240	3353		0.0575721	No	55688	0	0	No	3	R
00208inx	7	20	het	55752	11547		0.207114	Yes	64996	17104	0.263155	Yes	3	L
00208inx	7	24	het	62723	3308		0.0527398	No	56749	4915	0.0866095	Yes	3	R
00208inx	7	28	het	53221	0		0	No	52941	0	0	No	3	R
00208inx	7	33	het	57257	1241		0.0216742	No	58657	358	0.00610328	No	3	R
00208inx	7	35	het	61397	5894		0.0959982	No	56594	9729	0.171909	Yes	3	R
00208inx	7	41	het	51135	1295		0.0253251	No	51921	0	0	No	2	R
00208inx	7	42	het	60670	5475		0.0902423	Yes	59620	4901	0.082204	Yes	3	R
00208inx	7	43	het	62167	2256		0.0362893	No	59226	3248	0.0548408	No	3	R
00208inx	7	45	het	62394	6453		0.103423	Yes	63954	9911	0.154971	Yes	3	R
00208inx	7	49	het	55316	3235		0.0584822	No	56201	4880	0.0868312	Yes	3	R
00208inx	7	50	het	51807	4968		0.0958944	No	57164	6922	0.12109	Yes	3	R
00208inx	7	51	het	59922	4526		0.0755315	No	54994	6009	0.109266	No	3	R
00208inx	7	88	het	61319	8222		0.134086	No	59517	9202	0.154611	Yes	3	R
00208inx	7	93	het	59340	8952		0.150859	Yes	59652	11211	0.18794	Yes	3	R
00208inx	7	99	het	54810	14593	899	0.266247	Yes	58382	12575	0.215392	Yes	3	R
00208inx	7	1	mut	53577	8914		0.166377	Yes	52860	9639	0.18235	Yes	3	L
00208inx	7	2	mut	59688	11606		0.194444	Yes	64365	12287	0.190896	Yes	3	R
00208inx	7	6	mut	59099	5729		0.096939	No	60292	4301	0.0713362	No	3	R
00208inx	7	8	mut	52507	8806		0.167711	Yes	49896	8697	0.174303	Yes	3	R
00208inx	7	10	mut	56507	7403		0.13101	No	52278	0	0	No	3	R
00208inx	7	22	mut	52613	6218		0.118184	No	55026	5443	0.0989169	Yes	3	R
00208inx	7	26	mut	60951	10912		0.179029	Yes	55544	9210	0.165814	Yes	3	R
00208inx	7	36	mut	58819	3930		0.0668151	No	59111	12862	0.217591	Yes	3	R
00208inx	7	39	mut	56402	4591		0.0813978	No	56898	8352	0.146789	Yes	3	R
00208inx	7	40	mut	63128	9368		0.148397	Yes	63781	5962	0.0934761	Yes	3	R
00208inx	7	48	mut	59364	15157	815	0.255323	Yes	66117	18922	0.28619	Yes	3	R
00208inx	7	89	mut	57966	3360		0.057965	Yes	58125	12837	0.220852	Yes	3	R
00208inx	7	90	mut	56816	0		0	No	54725	5114	0.0934491	Yes	3	R
00208inx	7	92	mut	55990	10306		0.184069	Yes	55470	6008	0.108311	No	3	R
00208inx	7	95	mut	57833	5579		0.0964674	Yes	55513	2064	0.0371805	Yes	3	R
00208inx	7	96	mut	60988	4694		0.076966	No	65706	8000	0.121754	No	3	R
00208inx	7	101	mut	47880	6103		0.127464	No	54750	9365	0.17105	Yes	3	R
00208inx	7	107	mut	59232	9760		0.164776	Yes	55364	4714	0.0851456	No	3	R
00208inx	7	110	mut	61981	6667		0.107565	No	59848	10158	0.16973	Yes	3	R
00208inx	7	113	mut	62590	7976		0.127432	Yes	60105	7274	0.121022	Yes	3	R
00208inx	7	114	mut	62758	7182		0.11444	Yes	58704	4967	0.0846109	Yes	3	R
00208inx	7	118	mut	58508	2335		0.0399091	No	54909	5086	0.092626	Yes	3	R	The HS is overlapping and I can't tell the difference.
00208inx	7	120	mut	55031	14104		0.256292	Yes	53490	13670	0.255562	Yes	3	R
00208inx	7	123	mut	57220	11742		0.205208	Yes	55765	4649	0.0833677	Yes	3	R
00208inx	7	128	mut	57765	6060		0.104908	No	60871	13252	0.217706	Yes	3	R
00208inx	7	131	mut	60895	8894		0.146055	Yes	60889	5420	0.0890144	No	3	R
00208inx	7	139	mut	57134	5018		0.0878286	No	58162	10326	0.177539	Yes	3	R
00208inx	7	142	mut	55803	7497		0.134348	Yes	51838	9737	0.187835	Yes	2	L
00208inx	7	148	mut	55774	6537		0.117205	Yes	58189	12797	0.219921	Yes	3	R
00208inx	7	153	mut	57830	10509		0.181722	Yes	56392	5640	0.100014	No	3	R
00208inx	7	157	mut	53073	13137		0.247527	Yes	61135	13573	0.222017	Yes	3	R
00208inx	7	158	mut	57876	3861		0.0667116	No	60352	8810	0.145977	Yes	3	R
00208inx	7	3	WT	57668	2019		0.0350108	No	56241	0	0	No	3	R
00208inx	7	13	WT	55301	7082		0.128063	No	55442	4888	0.0881642	No	3	R
00208inx	7	14	WT	56516	4771		0.0844186	No	52913	3960	0.0748398	Yes	2	R
00208inx	7	15	WT	60664	7404		0.122049	No	59987	6503	0.108407	Yes	3	R
00208inx	7	17	WT	55937	1345		0.0240449	No	54865	0	0	No	3	R
00208inx	7	21	WT	56237	6761		0.120223	No	59708	9437	0.158053	Yes	3	R
00208inx	7	23	WT	62629	8843		0.141197	Yes	57651	6251	0.108428	Yes	3	R
00208inx	7	25	WT	58940	6723		0.114065	Yes	58026	0	0	No	3	R
00208inx	7	27	WT	62569	0		0	No	63878	10541	0.165018	Yes	3	R
00208inx	7	29	WT	64318	3139		0.0488044	No	62178	0	0	No	3	L
00208inx	7	30	WT	67320	12540		0.186275	Yes	74844	19004	0.253915	Yes	3	R	Double check the BSR
00208inx	7	31	WT	62817	3324		0.0529156	Yes	58012	1855	0.0319761	No	3	R
00208inx	7	32	WT	61909	9321		0.15056	Yes	57380	5404	0.0941792	No	3	L
00208inx	7	34	WT	57913	4098		0.0707613	No	57509	6684	0.116225	Yes	3	R
00208inx	7	37	WT	59748	2805		0.0469472	No	59234	3848	0.0649627	No	3	R
00208inx	7	38	WT	56797	7293		0.128405	Yes	58232	13129	0.22546	Yes	3	R
00208inx	7	44	WT	52118	70		0.00134311	No	53745	49	0.000911713	No	2	R
00208inx	7	46	WT	64133	1307		0.0203795	No	57730	0	0	No	3	R
00208inx	7	47	WT	58435	10868		0.185984	No	58784	13909	0.236612	Yes	3	L
00208inx	7	91	WT	61153	6905		0.112914	Yes	56152	5890	0.104894	Yes	3	R
00208inx	7	94	WT	66131	5199		0.0786167	Yes	61799	4464	0.0722342	Yes	3	R
00208inx	7	97	WT	58762	4281		0.0728532	No	65489	7458	0.113882	Yes	3	R
00208inx	7	98	WT	65872	3304		0.0501579	No	61023	3328	0.0545368	No	3	R
00208inx	7	100	WT	53008	5691		0.107361	Yes	52710	4132	0.0783912	No	3	R
00208inx	7	102	WT	54086	5386		0.0995821	Yes	60652	8186	0.134967	Yes	3	R
00208inx	7	103	WT	58753	9677		0.164706	Yes	61922	12715	0.205339	Yes	3	R
00208inx	7	112	WT	57995	9355		0.161307	Yes	59145	8872	0.150004	Yes	3	R
00208inx	7	115	WT	65401	8514		0.130181	Yes	66090	11226	0.169859	Yes	3	R
00208inx	7	117	WT	66785	12074		0.180789	Yes	63139	1655	0.026212	Yes	3	R
00208inx	7	127	WT	60187	8280		0.137571	Yes	56627	0	0	No	3	R
00208inx	7	137	WT	58674	6372		0.1086	Yes	60936	8541	0.140163	Yes	3	R
00208inx	7	140	WT	51264	7381		0.14398	No	53950	13573	0.251585	Yes	3	R
00208inx	7	143	WT	50708	8861		0.174746	Yes	54108	9247	0.170899	Yes	2	R
00208inx	7	144	WT	57787	0		0	No	61537	0	0	No	3	R
00208inx	7	150	WT	57270	3723		0.0650079	No	52758	6406	0.121422	Yes	3	R
00208inx	7	152	WT	61329	8020		0.13077	Yes	58470	12358	0.211356	Yes	3	R
00208inx	7	154	WT	57799	0		0	No	53838	0	0	No	3	R
00208inx	7	155	WT	60630	7094		0.117005	Yes	57651	8469	0.146901	Yes	3	R
